# Supplementary material for: Exosomal circRNA in Digestive System Tumors: The Main Player or Coadjuvants?
Source: Front Oncol. 2021 Jun 24;11:614462. doi: 10.3389/fonc.2021.614462 (PMC8264426; doi:10.3389/fonc.2021.614462)
Supplement: Supplementary file 2 [file Table_1.xlsx]

## Sheet: Table S1
Host Genes Expression in Digestive System Tumors from TCGA Database Obtained by UALCAN Online Tool
Type of Cancer	CircRNA	host gene	TCGA/UALCAM - Transcript per Milion (TPM)					Fold-Change	p-Value
			Normal		Tumor		Expression
			n	Expression	n	Expression
Esophageal Cancer	Hsa_circ_0001946	CDR1	11	0.854	184	0.768	Down*	0.899297	0.2671
Gastric Cancer	circSHKBP1	SHKBP1	34	40.634	451	65.159	Up	1.60356	9.7469e-11
	hsa_circ_0000419	RAB3IP	34	3.572	451	8.584	Up	2.40314	1.62448e-12
	Hsa_circ_0065149	SETD2	34	21.673	451	33.26	Up	1.53463	6.2559e-07
	circ-RanGAP1	RanGAP1	34	27.144	451	57.736	Up	2.12703	1.62459e-12
	circNRIP1	NRIP1	34	7.741	451	12.809	Up	1.6547	1.9032e-07
	hsa_circ_0010522 (ciRS-133)	RAP1GAP	34	17.376	451	15.652	Down*	0.900783	0.061499
	circ-KIAA1244	KIAA1244	34	1.347	451	7.773	Up	5.7706	4.44722e-12
Hepatocellular Cancer	circUHRF1	UHRF1	50	0.063	371	1.117	Up	17.7302	<1E-12
	hsa_circ_0004001	CLK1	50	19.045	371	25.613	Up	1.34487	1.2222e-07
	hsa_circ_0004123	ETV6	50	2.725	371	3.65	Up	1.33945	1.8914e-07
	hsa_circ_0075792	KDM1B	50	2.355	371	3.666	Up	1.55669	1.62448e-12
	circAKT3	AKT3	50	2.63	371	2.04	Down	0.775665	7.7806e-05
	circ_MMP2 (has_circ_0039411)	MMP2	50	5.546	371	6.773	Up	1.22124	0.00034151
	circRNA-100338	SNX27	50	2.999	371	7.098	Up	2.36679	<1E-12
	hsa_circ_0051443	TRAPPC6A	50	34.489	371	51.668	Up	1.4981	1.11022e-16
	has_circ_0025129	TNFRSF1A	50	82.692	371	78.88	Down	0.953901	0.031236
	circPTGR1	PTGR1	50	224.917	371	155.617	Down*	0.691886	0.52654
	CircCdr1as	CDR1	50	TPM<1	371	TPM<1	Down	-	0.0058956
	circRNA_100284	GCLM	50	10.891	371	11.152	Up	1.02396	0.00022161
Colorectal Cancer	circ-ABCC1(hsa_circ_0000677 )	ABCC1	41	9.499	286	22.072	Up	2.32361	1.62448e-12
	Circ-133(hsa_circ_0010522)	RAP1GAP	41	22.283	286	11.166	Down*	0.501099	0.62936
	Circ-PNN(hsa_circ_0101802)	PNN	41	24.206	286	46.83	Up	1.93464	<1E-12
	ciRS-122(hsa_circ_0005963)	TMEM128	41	28.21	286	26.844	Down*	0.951577	0.51824
	circPACRGL	PACRGL	41	7.458	286	9.782	Up	1.31161	3.3795e-09
	CircLONP2	LONP2	41	20.068	286	23.072	Up	1.14969	2.7567e-07
	hsa_circ_0004771	NRIP1	41	16.392	286	10.112	Down	0.616886	8.88178e-16
	circFMN2	FMN2	41	0.837	286	0.026	Down	0.0310633	1.80992e-05
	hsa_circ_0000338	FCHSD2	41	8.794	286	8.763	Down*	0.996475	0.073805
	circIFT80	IFT80	41	3.846	286	5.659	Up	1.4714	<1E-12
Pancreatic Cancer	circPDE8A	PDE8A	4	20.9	178	16.317	Down	0.780718	0.30092
	CircIARS	IARS	4	31.517	178	32.312	Up*	1.02522	0.9709
(*) Not statistically significant; Up: Up-regulated; Down: Down-regulated.
UALCAN Reference: Chandrashekar DS, Bashel B, Balasubramanya SAH, Creighton CJ, Rodriguez IP, Chakravarthi BVSK and Varambally S. UALCAN: A portal for facilitating tumor subgroup gene expression and survival analyses. Neoplasia. 2017 Aug;19(8):649-658. doi: 10.1016/j.neo.2017.05.002 [PMID:28732212]
备注：http://ualcan.path.uab.edu/index.html

## Sheet: Table S2
Target Genes of Sponged miRNAs Provided by miRTargetLink Human
Gastric cancer				Hepatocellular carcinoma							Colorectal cancer										Pancreatic cancer
hsa-miR-582-3p	hsa-miR-877-3p	hsa-miR-149-5p	hsa-miR-133a-3p	hsa-miR-449c-5p	hsa-miR-136-5p	hsa-miR-331-3p	hsa-miR-34a-3p	hsa-miR-449a	hsa-miR-1270	hsa-miR-217	hsa-miR-133a-3p	hsa-miR-6833-3p	hsa-let-7i-3p	hsa-miR-1301-3p	hsa-miR-122-3p	hsa-miR-142-3p	hsa-miR-506-3p	hsa-miR-17-3p	hsa-miR-1182	hsa-miR-1236-3p	hsa-miR-338-3p	hsa-miR-122-3p
RREB1	SLC6A8	SP1	CDC42	MYC	MTDH	ERBB2	XIAP	CDC25A	FXN	SIRT1	CDC42	ADIPOR2	KLHL15	MRPL10	PFAS	RAC1	FXN	ICAM1	TERT	KDR	UBE2Q1	PFAS
KCNC1	TRAK2	FOXM1	HCN4	KCND3	BCL2	FHIT	CTNNB1	CDK6	RAB5B	ROBO1	HCN4	UBE2Q1	MXRA7	ZNF816	ZNF275	ARNTL	SNAI2	VIM	MAP3K3	FLT4	NOVA1	ZNF275
PGGT1B	ITM2C	ZBTB2	UCP2	PLA2G4A	RAC1	E2F1	AXIN2	HDAC1	DYRK1A	PTEN	UCP2	SNRK	ACTB	HDLBP	C12orf5	TGFBR1	CD151	SELE	RAD23B	ZEB1	MAP1A	C12orf5
LRRK2	TBC1D9B	GIT1	CACNA1C	ARL5B	G3BP2	DOHH	HIST1H3H	HDAC8	REST	NR4A2	CACNA1C	PTCH2	PABPN1	GNG10	LETM1	PROM1	VIM	SOD2	ARID1A	TCEAL1	DAB2IP	LETM1
RAB27A	LRPPRC	FGFR1	HCN2	BTG2	SOX9	PHLPP1	ZNF460	CCND1	DCAF7	EZH2	HCN2	GFPT1	USP48	MICALL1	SHMT1	ROCK2	CDK4	GPX2	RBBP6	ALS2CR12	ZNF238	SHMT1
DIXDC1	FAM122B	GPC1	CASP9	HOXC8	PURB	NRP2	IGF1R	HNF4A	GOLGA8H	TRAPPC2P1	CASP9	FBXL20	FUBP1	CCNH	NOTCH2NL	CCNT2	CDK6	TXNRD2	TRIM25	KPNB1	PLA2G4B	NOTCH2NL
WBP1L	RHOT1	MYD88	KCNQ1	MTDH	ZNF429	HOTAIR	ZNF711	GMNN	GOLGA8M	FHIT	KCNQ1	ZNF616	MYOCD	RAD23B	ZNF682	TAB2	SNAI1	GALNT7	IFRD1	H3F3B	SMO	ZNF682
ALDH9A1	AIFM1	IL6	FSCN1	XRCC6	ZCRB1	WDR60	NUP50	MET	HAL	KRAS	FSCN1	FHL2	KIF1B	HIST2H2AC	RBM43	HMGA1	YAP1	KDR	PAGR1	SRSF5	CCND1	RBM43
CPNE3	CEP152	PTGER2	KCNH2	TGFBR2	UBR3	RNF7	HNRNPAB	CCNE2	OAS2	SMAD7	KCNH2	ATXN1	PPARGC1A	PARL	NOL10	PTPN23	AMOTL1	TIMP3	UBE4B	LDOC1L	MMP2	NOL10
B4GALT1	LTN1	BBC3	TAGLN2	MARVELD2	UBQLN1	ARL8A	CALU	SIRT1	GOLGA8J	E2F3	TAGLN2	NUDT3	PLXND1	TXN	CCBE1	EGR2	SFT2D3	POLR2A	SLC2A14	KAT6B	MMP9	CCBE1
ARL10	HIST1H1E	SCYL3	LASP1	SLC29A1	UBE2D3	TM9SF3	SH3GLB1	BCL2	CENPN	DACH1	LASP1	ARF6	PLEC	CREBBP	LATS1	IL1A	ZNF678	GRPR	LATS2	PSMD11	PREX2	LATS1
MYO1C	OVCH2	NUP98	PNP	EVI5L	TMEM30A	ZNF721	PLEKHA2	NOTCH1	CYP2C19	FOXO3	PNP	HNRNPA3	PGD	CYTB	ZFP30	HSPA1B	OTUD1	WDR59	EPHA2	FOXC1	SSX2IP	ZFP30
ARF3	SRCAP	DYNC1H1	MSN	TNFAIP2	TFRC	VMA21	CPEB4	WISP2	ARL14EP	GPC5	MSN	POU2F2	ANKRD52	GLI3	SHROOM4	APC	SCAMP4	P2RX6	PGAM5	XPO1	NRP1	SHROOM4
INO80D	ISG20L2	RPL15	EGFR	MFSD8	STAG2	TNPO2	PCBD2	CDK4	TNRC18P2	PPM1D	EGFR	RDX	MAF	HMGCS1	PRPF38A	LPP	LRRC1	KPNA2	PCSK9	ADIPOR2	MACC1	PRPF38A
GRM5	THOC2	CDK5RAP2	VKORC1	RPS19	SNX13	ZC3H4	TNFSF15	LEF1	PRRC2B	MAP1B	VKORC1	SLC6A8	MAP3K3	PREP	KREMEN1	ABCG2	KLHL42	FSCN1	ZNF622	SOWAHC	ZEB2	KREMEN1
TNIP1	CAPN7	ATAD3A	PRDM16	HIRIP3	SNAP25	DCLRE1B	LMAN1	E2F3	PLXND1	TP53INP1	PRDM16	KARS	BCKDHA	COL6A1	GRK4	LGR5	MRPL49	RBM5	MAVS	MTPN	RUNX2	GRK4
STC2	SYNPR	HNRNPH1	ARPC5	CNOT4	SCARB2	SCML2	BMPR1A	ITPR1	MTDH	LMLN	ARPC5	HMX3	C15orf56	ATP5A1	GBP4	HOXA10	NFIX	SRCAP	DYNLL2	RNF41	PLEKHA1	GBP4
SLC16A9	LBX2	KHSRP	FTL	SPAM1	RNF6	METTL21D	FOPNL	MAP2K1	HRK	FLVCR1	FTL	ZNF99		ADCY3	CLMP	HOXA7	PTBP1	ABCB7	OARD1	RELA	ZDHHC18	CLMP
C10orf67	RLF	PIGB	EGFL7	ZNF264	RAB21	MIER3	TRAM2	ZDHHC16	AHCYL2	ZNF268	EGFL7	HLA-DOA		POLB	DENND5B	HOXA9	PI4K2B	FAT2	KIAA0391	CDK6	ZBTB39	DENND5B
FAM160B1	ZRANB2	FAM98B	VEGFA	ZNF317	PLOD2	HNRNPUL2	SAP18	FAM104A	STIM1	GHITM	VEGFA	GNB1L		HMGA1	ZMYM1	LRRC32	CREBRF	HBP1	CD1D	ZNF99	HES4	ZMYM1
ENTPD4	CNBP	RBBP6	PIK3R2	EFNB1	PLEKHA6	ABI2	PTEN	HSPA1B	CYP4A22	ZNF317	PIK3R2	CYP1A1		SKP1	ALDH5A1	IL6	ALG14	GAPDH	ZNF546	CLIC4	C9orf78	ALDH5A1
MYL12B	CUX1	MED22	RGS3	PRICKLE4	PHACTR2	HOXC4	PDP2	MYC	CYP4A11	ZNF583	RGS3	STAT3		ADD2	NQO2	TNIP3	TNRC6B	DVL3	CIRH1A	GBA	PFAS	NQO2
SURF4	TIMELESS	YBX1	COL1A1	PPP1R11	PERP	TMF1	MTHFD2	MAZ	ZNFX1	SRSF11	COL1A1	EDN3		ANXA11	ZNF283	VSIG1	HDLBP	ATAD2	PPIC	ZNF275	MRPS23	ZNF283
GRPEL2	NSF	HIST2H2AA3	GSTP1	KCTD5	PCLO	CEP112	LRIG2	TXNIP	SHISA6	SNRNP27	GSTP1	SEC63		CORO1C	ZNF91	PSMB5	ZFP69B	CCNG1	CHRNB1	NAA25	FOS	ZNF91
SSX5	HSPA1B	ABL1	SP1	IFNLR1	NUDT3	CEP44	KCTD5	DCTN5	CHD7	ACBD3	SP1	ZNF669		MDH2	WNT2B	HOXA13	COMMD5	RPL36A	SLC4A1	IFNLR1	CDC42SE1	WNT2B
ZNF716	CKAP4	EEF1B2	BCL2L1	ETF1	NUCKS1	GNPAT	UBE2V1	CCL22	GDF5OS	TMEM67	BCL2L1	ZNF791		BICD2	RNF19B	NAP1L2	QRFPR	PRKCA	SEC14L5	CLCN6	NCS1	RNF19B
FER	NCK2	C1orf35	MCL1	CTDNEP1	NIPBL	UTRN	TMEM189-UBE2V1	GIGYF1	PDE4DIP	HSPA4L	MCL1	ZNF667		SPTBN1	GTF2H5	CLOCK	SRP9	UNK	PRR11	PRELID2	TRADD	GTF2H5
RBM28	FASN	TOX3	RFFL	CDK6	NARS	DLX2	TMEM189	MDM4	LRPPRC	TCF7L2	RFFL	HSF5		CDK5RAP2	GTDC1	ARHGAP12	TIPIN	NACA	AP1S1	PRMT3	ARHGEF28	GTDC1
MED13L	PRPF38B	SMCHD1	IGF1R	BTRC	MTPN	WDR96	URM1	SMAD4	ZRSR1	SFTPB	IGF1R	FOXN2		POLR3H	ABL2	IRF2BP1	ZXDB	HIRA	RB1	SH2B1	RPL35A	ABL2
GAN	UQCRC1	ZNHIT6	UBA2	ARIH2	MTMR4	RPS2	IGSF3	TSN	YWHAQ	OSBPL3	UBA2	KIAA0391		COX1	SEMA3E	KCND3	RNF41	TIMMDC1	ARPP19	LRIG2	TAPBP	SEMA3E
GNL3L	SND1	DYRK1B	MMP14	ARPP19	MADD	CTC1	ATP13A3	CBX3	TUBB2A	RAB11B	MMP14	TUBB4A		HEATR2	TPCN2	MESP2	PRR14L	H2AFV	TMEM120B	DSTN	KIAA0895	TPCN2
LENG9	PANK2	NUCKS1	ANXA2	ANKRD42	LUZP6	TOMM20	RBM43	EVI5L	HNRNPU	HOXA13	ANXA2	ZNF701		RPS5	TAS2R5	CRH	PLIN3	MDC1	NANOS1	HDHD2	LRIG2	TAS2R5
SLC25A37	USP7	DNAJA3	SNX30	MALT1	LGALS8	TRMT61B	SHCBP1	ZNF551	PIM1	TMSB4X	SNX30	ZNF90		CCT3	KCNJ6	PITPNC1	PANK2	IMPDH2	KLHL3	C9orf3	MNX1	KCNJ6
SMIM15	CDC123	KIAA0355	SGMS2	KCNJ11	LAMTOR3	ZNF512	LIN7C	TGFBR2	ITPRIPL1	TAF1D	SGMS2	LSAMP		YWHAB	KARS	SLC37A3	MTDH	MRPL53	RANGAP1	AWAT2	GATA6	KARS
PRPF38A	PDIA4	CALD1	PDLIM5	ARHGAP1	KDM5A	CTNND1	HNRNPU	TM9SF3	MRPS16	ADSS	PDLIM5	TRUB1		RPL3	RAB27A	PPP2R2C	ICMT	HEXIM1	MYH11	TMEM119	PLA2G2C	RAB27A
GRM6	AKAP12	HDAC7	KRT7	PNMAL2	HIVEP2	ENTPD1	EXOC5	UBXN2B	MYPN	TNFRSF21	KRT7	PKIA		TMPO	ARL10	ARL14EP	HIATL1	PRMT2	RCAN1	KCTD15	ALOX5AP	ARL10
CEACAM5	HDLBP	FPGS	PKM	VTI1B	H2AFV	ZNF607	RAB1A	MBD6	C3orf62	HIF1A	PKM	MLLT10		COPE	SVOP	CDCA4	DDX52	SMG1	TRUB2	TMOD2	BEST3	SVOP
CCS	GSK3B	LDLR	TPM1	AGO1	GNAS	WNK1	RPL7L1	DNAAF3	ZNF250	TMEM63A	TPM1	LRP6		NONO	GXYLT2	SH2D1A	C9orf41	ARID4B	TMEM109	PLCL1	CCDC14	GXYLT2
ARHGEF39	ELAC2	ACLY	LOC100128295	ZNF546	GGA1	PPARD	ARL6IP1	MFSD8	FARSB	PNRC2	LOC100128295	GRIN2B		BLCAP	RAB3B	MROH7	ARHGAP1	ZNF423	GNG12	ZSCAN12	KIFC1	RAB3B
KRR1	IPO5	PARP1	FBN1	MRPL12	FNIP1	RARS	MICA	CTIF	TIMELESS	CREBZF	FBN1	FIGN		NUP133	GATC	ETNK2	LRRC40	QSOX2	BDP1	C11orf57	KIAA1210	GATC
EPT1	RNF10	DGCR14	FAM120C	TMEM151A	FAM105A	CARF	ZNF813	GMFB	RBM22	MARCH5	FAM120C	ZNF439		VCP	CCS	PCDHB14	HIAT1	OPTN	LRIF1	GRAMD1B	ADCY7	CCS
FAM126B	GNL2	USF1	BCAN	ATP1B4	EIF4G3	YY1	TSPAN1	HIRIP3	MDM2	DNAL1	BCAN	NUP37		ARIH2	HMGB1	C2	SLC16A1	RPS16	GTF3C4	DNASE1L3	ORC4	HMGB1
KIF1B	EXOC5	HNRNPAB	TCTEX1D2	SNX17	DST	SFPQ	TMEM120B	GPR156	YWHAB	BACH2	TCTEX1D2	ZNF117		SON	MYPN	FAM209A	ACTB	NDUFV3	MAU2	MYBPC1	TMEM74B	MYPN
KHNYN	CLEC5A	FXR1	ARL6IP1	RBL1	CAPZA2	SEC31A	LYVE1	CNOT4	TPD52L3	UBXN11	ARL6IP1	TRIM8		ATP5J	MIPOL1	PCDHGA2	ZNF772	TRABD	TSKU	PLCXD3	ZNF626	MIPOL1
CTTN	XRCC6	NECAP2	RFT1	TRIM73	CACNA1D	SMG5	NUPL2	SLC4A2	PPAP2B	CKAP4	RFT1	TMCO1		VIM	LRG1	KRTAP4-5	MYLIP	ELOVL2	PRDM10	PAGR1	SLC7A7	LRG1
PSME4	AGO1	RPS16	SENP1	TRIM74	ASAP1	PTP4A2	KDSR	PLA2G2D	MRPL34	STK40	SENP1	RRAGC		FKBP8	WDR92	C4BPB	ZNF626	PTBP1	COL13A1	KIAA2018	PLXNA2	WDR92
ABT1	GNAI2	POLR2E	SMIM14	SHROOM2	ABI2	ZNF483	DIP2C	SPAM1	UBXN2A	ZBTB20	SMIM14	KIAA1161		SPECC1L	CABP4	ZNF608	TYRP1	ZNF710	MED29	NODAL	MORF4L1	CABP4
LARP4B	HELLS	CCT4	PRELID1	SLC2A13	ABCC8	LARS	AK2	EFNB1	UBE2G1	NHLRC2	PRELID1	ZNF415		ZCCHC14	TMEM106B	GPC4	HEPHL1	UBA1	NLN	FCRL4	MIER1	TMEM106B
AGPAT6	PI4KB	LRRFIP1	CNN2	BAZ2A	RABL2A	CYTH4	SDE2	UST	LPP	TCERG1	CNN2	ZNF468		TXNL4A	RPL34	GPD1L	ZNF460	GOT2	CIAO1	EPX	MID1	RPL34
MMS22L	TFG	MBTD1	CERS2	MAST3	RABL2B	HPS1	NT5DC3	TNRC18P2	IGFBP5	VPS8	CERS2	ZNF83		UBE2J2	RNMTL1	EVI2B	IFNAR2	HOXD3	FAM214B	MYOCD	FJX1	RNMTL1
NR2C2	GPD2	PSKH1	SEC61B	EBI3	ZNF148	TUT1	APOC3	SYNGR2	IRF2BP2	TACO1	SEC61B	ZNF286A		FOPNL	APOL1	ZNF236	ZNF507	HOXB2	PCBP2	HMGB1	B3GAT2	APOL1
ADAR	ZNF134	KDM8	PLEKHA3	TAGLN	TMTC3	DEF8	PPP1R2	SF3B3	DCUN1D3	CA6	PLEKHA3	HMGB2		VDAC1	ZNF843	NEFH	FBXO28	DIAPH2	ZNF776	FAM53B	ANAPC13	ZNF843
FBXL3	TPRKB	DDX23	NR4A2	LITAF	FBLIM1	SMPD4	CLN8	RGP1	HNRNPC	LACTB	NR4A2	ZNF611		CDIP1	FANCM	HSFY2	EFCAB14	SNAPC4	MTMR14	PVRL4	ZNF566	FANCM
TAZ	MPI	KIF1A	FAM160B1	XBP1P1	EFHD2	ADCY1	NR4A2	KMT2D	CNOT6	MXD1	FAM160B1	ZNF431		EBNA1BP2	SNAP29	ZNF701	ARHGEF26	PDCD11	ANKH	GATSL2	SALL1	SNAP29
ATP5J	CCDC43	SLC2A1	DUX4L9	GIGYF1	PAFAH1B1	IRS4	PPP1R16B	IFNLR1	RIOK3	MMGT1	DUX4L9	ZNF23		CD276	PPAP2B	UGT2B17	SNX13	TUBB4B	CD44	UBXN2A	C2orf71	PPAP2B
PAG1	PIP4K2C	MATR3	PACS2	CAMSAP2	BZW1	SLC39A8	GJD2	EDEM3	PAX5	CDC73	PACS2	ZNF207		RPS2	ORAI2	INSIG2	ZWINT	BRPF1	FOXK1	DGCR14	ZWINT	ORAI2
SUMF2	KLHDC3	RAPGEF2	BCL3	TMEM167A	SLC38A1	PIK3R3	MRPL41	DYRK3	HIST1H2AH	BTG1	BCL3	RPS21		USP28	LRRC58	TAS2R7	GTF2E1	XPO1	TNFAIP1	ZNF638	GPRC5A	LRRC58
SPCS3	ZC3H7B	PPP4R1	SESN2	FERMT2	ACOT9	TIA1	ZNF394	DDX19B	DDX19A	FAM196B	SESN2	HNRNPA0		ZMIZ1	WDPCP	RGS5	SDE2	MTHFD1	KIF1B	NUDT5	CATSPER4	WDPCP
SDHC	MDC1	HSPA8	EFHD2	CXorf38	FCGR3B	CDCA4	PAF1	BAZ2A	GATAD1	WDR82P1	EFHD2	ZNF286B		B4GALT7	MARCH1	TPSG1	ZXDA	PPIA	ARHGAP17	KSR2	ARL4C	MARCH1
XRN1	AGPAT4	SNRNP200	EMID1	ZDHHC18	ZNF621	PSMD6	ARL5B	ATXN1L	ADRBK2	SLC4A2	EMID1	MARCH4		CAND1	AMMECR1L	ARL6IP6	TROVE2	STIM1	NDST1	GPR55	LRRC47	AMMECR1L
NSUN4	GIGYF1	ZNF346	PRRT2	MAP3K7	SEC14L5	ACTG1	UQCC	COPZ1	SIK3	ZNF490	PRRT2	IL5RA		CCDC104	PNPO	PCDHGA10	TMEM41A	TXNIP	COL6A1	TMEM156	ZFP91	PNPO
ZNF664	P4HA1	SBF1	CDKN1A	C18orf32	CMTM6	MED22	RAB3B	CYTH3	ZNF550	LSG1	CDKN1A	CPEB3		IMPDH1	FAM105B	SIGLEC10	SPRTN	RMND5A	PTBP1	ATP6AP1L	WNT9A	FAM105B
C17orf80	EIF4EBP2	ZSWIM8	MC2R	ZNF582	SLC37A3	GOLGA8A	ACADSB	SSBP2	UMPS	ELF5	MC2R	CD300E		ATXN2L	DNAJA4	MRGPRX1	SNX18	LGALS3BP	GLUL	TXLNB	DNAJB2	DNAJA4
TRPS1	SMARCA5	SCAMP3	SESN3	TBC1D1	CSTF2T	TPI1	PLA2G4C	SHMT1	FZD9	HINFP	SESN3	TNS1		PARP1	CYCS	AGBL2	SERTAD3	HIST1H2BK	CARD10	GABRG2	GRIK3	CYCS
CSNK1G3	HSD17B10	RB1	RHOQ	XIAP	SYDE2	PLCH2	EEF1A1	KIAA1715	FAM102B	PRKCA	RHOQ	CDH8		TNXB	JHDM1D	PSMD12	PTBP3	ZDHHC6	TP63	CDC42EP4	ALG9	JHDM1D
RORA	TSPYL1	OSBPL8	HIST2H2AC	IGF1R	SOCS7	HSPA1B	NCKAP1	NEUROD2	BACH2	CD44	HIST2H2AC	ADPRH		SYNGR1	MTHFR	BMP8A	POC1B-GALNT4	THEM6	PNP	C8orf33	RSRC1	MTHFR
KLHL6	PSMD10	POLR3D	DCAKD	GOLIM4	FUT4	QKI	ZNF805	MKNK2	CCS	DNAJC27	DCAKD	EMX2		TUT1	HEXA	C11orf16	PCCB	FEM1A	COL9A3	CENPN	ATAT1	HEXA
ZNF704	KPNA6	FAM208B	THBS2	ORC4	CCDC58	FAM168B	DIEXF	FOXN3	TMEM170A	CSNK1G1	THBS2	PLCL1		ATXN7L3B		INCENP	PARP16	ZNF500	CLSTN1	SLC35B1	RNF217
TMEM167B	WDR33	GAPDH	ZBTB37	EPM2AIP1	EXOSC2	EIF2S3	MAP1B	ARHGAP1	CHEK1	TMEM120B	ZBTB37	MYBPC1		BCL2L13		ALAD	NUFIP2	WNT10B	ADIPOR2	PITPNM3	XRCC2
	DENR	RAB5C	SNX33	HDGFRP2	BTF3L4	TMEM64	ASAH1	MAST3	C1orf116	SH3GLB1	SNX33	FAM46A		RBM42		TRIM36	LYSMD3	VGLL4	TIMP3	ONECUT3	EMC2
	KBTBD7	YTHDF1	RNF103-CHMP3	UBXN2A	POTEM	NEURL	ALG10B	FICD	ATP5G1	STAG2	RNF103-CHMP3	NFIX		HDGF		AGTR2	LRRC58	UBN2	TNPO2	MIA3	RLIM
	AP2A2	SPAG5	MYPN	PAPD7	POTEG	GSS	CCSAP	ZNF623	CXorf56	CDK6	MYPN	STARD7		NAT8L		TUBAL3	LMNB1	UBE2G1	STK38	CDH4	C1QTNF6
	STK24	EIF3C	CHMP3	HIF1A	RCBTB1	GNAS	DNAH5	FAM127B	OLA1	NTRK2	CHMP3	ATP9A		DLST		RNF170	KLHL28	TNFAIP1	SLC7A2	CABP4	SGTB
	TP53BP2	PSMD1	IBA57	GXYLT2	RPL7L1	RDX	LYSMD3	ZNF644	PNPO	UBOX5	IBA57	PLA2G7		CEP104		NCKAP1	GXYLT1	TMPPE	G6PD	MTSS1	RNF8
	TMEM19	FOPNL	PSMG1	ATXN1	MSL2	CAMK2G	ATXN7L3B	TMEM167A	ORAI2	ADAM12	PSMG1	WDR59		NCOR1		FAM65A	GALNT4	RNF111	HYOU1	GCNT1	DSEL
	MLLT6	HEATR2	UGT2B10	TROVE2	URGCP-MRPS24	UBQLN1	C1GALT1C1	SHOC2	ARID5B	ROBO2	UGT2B10	PAK6		COCH		C7orf31	DDI2	PKM	LMF2	DIS3L	TET3
	NUP50	ATN1	SYAP1	PTAR1	BSND	NAGA	VPS13B	SESN2	BHLHA15	ENSA	SYAP1	TIMM10		NUTF2		CLUAP1	CHSY1	PDPR	NCS1	HOXA13	HRH1
	SPAG9	FZD5	CDK5R1	VASN	GABRG2	PRRC2A	KCNJ15	SATB2	C10orf105	YTHDC1	CDK5R1	TRIB2		KMT2E		ENAH	ANP32E	NR6A1	DFNA5	TLCD2	POLR2J3
	COPB2	NOC2L	ATP13A3	ITGA11	GUCA1B	CDIPT	CCDC113	PHF19	TUBD1	PITPNB	ATP13A3	SH3PXD2A		RANGAP1		TMEM136	NCMAP	MDM4	SUFU	ZDHHC9	UPK3BL
	URGCP	FAF2	ZFP28	DDA1	DR1	PKIG	PERP	PEG10	RBM8A	HIF1AN	ZFP28	POU2F1		SEPHS2		CLEC4D	RPL19	IP6K1	PLA2G4C	LGALS8	ZNF582
	LIMCH1	MAN2A1	SUPT16H	IRF2BPL	CSNK2A1	CLEC16A	ZNF701	CDKN1B	HEATR5A	LONRF2	SUPT16H	FRMD3		DYNC1I2		KCTD12	LPCAT3	ARL5C	SLC7A1	ABI2	RFTN2
	ECI2	NRDE2	PTMA	ZSCAN29	ZNF730	PRRC2B	SORCS3	BCL2L13	HHAT	SULT1C2	PTMA	CYLD		ZCCHC24		ABCC9	ADRB3	SETD1B	RNF2	CCL16	SLFN12L
	YWHAZ	PRRC2C	C11orf24	PURA	PNPT1	TAOK2	LPP	ZRSR1	DIAPH1	GPR126	C11orf24	YY2		TRRAP		CDC6	SOX9	MYRF	KLHL23	SLC25A32	TENM3
	ARL6IP1	FKBP4	NCDN	ZNF451	C2CD2	VPS11	TXK	XBP1P1	SRRM2	CUL5	NCDN	QPRT		INPP4A		MCFD2	GJD2	SLC13A4	USP21	IDE	PHF7
	NCL	KLHDC3	CCDC39	RHOG	PAK6	ZNF714	KIAA1468	GAS1	TNFSF13	REEP1	CCDC39	GK5		CHN1		DOCK10	UBXN2B	FAM98A	HNRNPUL1	TBC1D16	PHF3
	CTDSPL2	DCTN4	ITPKB	PRKCA	CENPN	SALL2	ENY2	UBL4A	CAPZB	TAF5L	ITPKB	FAM53B		FECH		DCTN4	MED28	BTG2	ATP6V0A1	STC1	NUP43
	AMMECR1L	EEF1D	TMEM59	DNAJB12	NUBPL	PSMC4	JOSD1	VPS37B	ANAPC7	MPP7	TMEM59	ENTPD5		DCTD		SECISBP2	CD1D	ATG12	SPAG9	PTGFRN	MYLK4
	LEPREL4	AGAP3	CCNI	ZNF776	DISC1	COASY	HSDL1	SAR1A	FOXK1	ARL2BP	CCNI	PVRL4		UBA1		KIAA1191	PSMB5	ZNF442	PPARGC1A	PHF21B	ID3
	TTC3	MYH9	ALDOC	MYO5A	ICA1L	EARS2	PAFAH2	RRAGD	CYP4V2	MIER3	ALDOC	NAV2		PKM		BRMS1L	PAK3	SMARCE1	C1orf21	CYLD	EIF4EBP2
	BRD4	NSD1	TXNRD3NB	POLR3H	SNX9	CDHR3	SORBS2	C18orf32	KIF1B	ADAMTS2	TXNRD3NB	RNF157		SSRP1		SYT4	NEK9	SESN2	TSPAN14	C1orf210	C15orf52
	AKT2	FHOD1	PDE1A	OSBP	SEC14L4	DDX6	ASB13	RWDD2A	TJP1	MTUS1	PDE1A	TRIM10		CELF1		ARF4	MYO10	CRKL	UVRAG	EPB41	WDR55
	ERO1LB	EP300	RBMXL1	DNAJC27	GPR158	C10orf88	GK5	PODXL	MLLT4	FZD4	RBMXL1	SPIB		TSR2		FAM98A	BLOC1S5	PYCARD	C22orf29	RAB13	SCML2
	NUDT5	CNOT11	RNF168	NDST1	OLIG3	CBWD1	TTC38	KBTBD6	PCGF5	CFLAR	RNF168	DPF3		TP53BP2		RRM2B	ZBTB3	SCAF4	SCD	STARD5	MYH9
	ZBTB18	KNTC1	C17orf64	CSNK1G1	CD55	RPL36A	CACNA1C	HSPA13	ELOVL2	DHTKD1	C17orf64	SHOX2		GSG2		UBE2W	TMEM181	POLR1D	PTPRJ	OXSR1	SSR3
	VPS53	DESI1	ZMAT4	MIER2	ZDHHC24	SYNM		BMP3	GPRIN3	TNFSF10	ZMAT4	RWDD1		WDFY1		ARL10	AZF1	SFMBT2	HIF1AN	CASP1	ZKSCAN3
	KIF1C	RGS12	TRIM71	ZBTB38	CHCHD4	LRP3		SLC35G2	ADIPOR2	UBL3	TRIM71	C17orf105		RPA1		PCMTD2	MAN2B2	RAB37	MAP1LC3B	KIAA0754	SLC25A34
	CADM1	SEPN1	IP6K1	FBXL18	CCDC140	ICMT		MOAP1	DCP2	MKLN1	IP6K1	OPRM1		TMEM41A		CALCOCO2	PLLP	ENPP2	C2	TYW3	ACVR1
	HNRNPL	EIF4B	FOSL2	KCNJ14	ZNF614	SEC16A		HOXA13	MON2	PTAR1	FOSL2	CST3		BIRC5		MORF4L1	BAHD1	CAPN1	BCAT1	EZH2	SCIMP
	MVB12B	RPAIN	MLEC	FAM49B	POLD3	AP2A2		GXYLT2	NTRK2	ARF3	MLEC	ATP6AP1L		NOP2		TSPAN6	COL13A1	GPC4	IGF1R	FHL2	HIST1H2BJ
	GAPDH	ARMC10	PLEKHG2	FOXRED2	PPP1R15A	GTF3C4		FAM73A	LDOC1L	PCGF3	PLEKHG2	IFI44L		PEF1		GOLGA5	FSTL3	RAB1A	SF1	SEL1L3	ZNF208
	GEMIN5	NSUN2	PSMC4	EIF2B5	ZNF281	SH3PXD2A		VPS37D	DNMT3B	SH3PXD2A	PSMC4	CFHR5		CYB5D1		YES1	SNED1	EIF1AX	GNG7	TADA2A	ACOT9
	ZNF687	C21orf58	SERPINH1	CARD10	TMEM170A	RPS9		TPCN2	TANC2	DHX40	SERPINH1	EGFLAM		HIGD1A		ARL15	DLEU1	RNF11	SRCAP	SPOP	RPP25
	OLA1	COG1	PER2	LIMD2	SEPN1	ASXL1		PAPLN	GLG1	PSD3	PER2	SLCO3A1		WDR61		FAM177A1	B4GALNT3	PICALM	STK40	ZWINT	MTMR12
	KIAA0195	POLD3	C4orf29	ACTL6A	RBM8A	FBXO44		APOPT1	SLC25A38	DSP	C4orf29	RFT1		MINK1		CA5B	IGF2BP1	HOXA13	AMMECR1	KLHL4	PCDH7
	FRAT1	TRIP12	ANGPT4	EML5	RBM12B	GPI		VASN	ABCC4	KCTD9	ANGPT4	CCL16		RPL35A		NSFL1C	MAT2A	POLDIP2	LRRC20	ATP2B3	MRPL45
	IGF2BP1	HNRNPU	PIGR	UHMK1	RBFOX2	RPL34		VAV3	YTHDC1	CNOT6L	PIGR	DGKD		WNT3		MAN1A2	TFRC	SF1	ETV1	PIK3C2B	VHLL
	RNF181	PHKA2	SFTPB	PDGFRA	PER1	PCBD1		ITGA11	PLXNA4	ZYG11B	SFTPB	ZC2HC1A		SYNJ2		SKP2	DAZAP2	LSM14A	TEAD1	PTPN14	TOM1
	HSPA2	DDB1	APOL6	DFFA	PAIP2B	DEPDC1		SSX5	FLYWCH1	KIAA1211	APOL6	SULT1C4		CFL1		FBXO3	NDST1	LY6G6E	SNAP29	MARC2	FAM131B
	ZNF629	ARRB2	CMTM4	NOTCH1	METTL1	TNFRSF10B		DDA1	DENND2C	KIAA1328	CMTM4	CABP7		ALDOA		EDEM3	SH3GLB1	GGA2	TMEM129	IBA57	GPR132
	SYNCRIP	MARS2	NFAM1	MYB	MCU	SS18		CPEB3	TMEM170B	ARHGAP12	NFAM1	STAT5A		HIF1AN		DNAJB4	STT3A	DNAH17	SLC25A44	SLC22A6	BTBD9
	PSMC4	KCTD20	BACE1	AP3M1	GAPVD1	SPTAN1		CLIC5	TGFBR2	POLG	BACE1	SPRY3		ZBTB18		CNIH4	LAMC1	JPH2	FANCD2	NUP214	SHROOM3
	KIAA0586	CSTF2	GXYLT1	TGM2	FAM13B	TMEM2		IER5	CTNND1	TTC28	GXYLT1	SGK3		MBNL1		CCNJ	CHST6	BNC2	TESK2	PRDM10	SDHAF2
	SNRPF	ILF3	TMEM120B	GCNT2	DDHD1	LRRC10B		AASDHPPT	CYBRD1	SIPA1L2	TMEM120B	PPAP2B		EDEM1		RPE	NOTCH2	RPL28	TRIM44	CENPL	C8A
	ACAA1	EDF1	NFS1	RAB14	ATXN1	ACTR1A		ITGB3	RAB22A	KCNH8	NFS1	PLEKHA2		LMNB1		CLIC4	BMF	KDELR1	RNPS1	EVC2	FUT4
	SET	LRRC16A	VAPB	GPRIN3	ADCYAP1R1	ANKRD13D		POTED	PTPN14	CANX	VAPB	PGM2L1		ZNF333		ZCCHC14	MTMR3	FOXK1	LAMC2	ANKRD45	STK25
	HTATSF1	ZNF276	ADCY6	EP300	ABHD10	ATP5J		JARID2	S100A7A	TTC22	ADCY6	PDGFA		ZNF507		C5orf24	SLC7A1	SLC6A4	PPP1R3B	PTGDR2	GPR146
	SPAG5	SCD	FAXC	CBX5	CCDC18	LRRC59		MKLN1	PRR14L	ADAMTS5	FAXC	PCDH17		SKIL		MORF4L2	TANC2	ZNF557	CHSY1	MTG1	TMEM199
	PNN	HUWE1	ATP7B	EPHA4	RLIM	MPLKIP		FAM167A	ZBED4	MCM8	ATP7B	ONECUT3		TRIOBP		SLC35F5	PDPK1	MRS2	ATP2A2	EPN2	MVK
	VOPP1	SEC23IP	KIF1A	ARHGEF4	ENPP1	RHOV		ZNF614	ARL8B	LYPLA1	KIF1A	NLGN4X		ITPRIP		TAOK1	CIAO1	UBE2H	CYTH1	SEMA3E	EPHA2
	ANKRD52	GPI	NR1I2	E2F5	VCAM1	EFNB2		POLR3H	CBFA2T2	TOR1AIP2	NR1I2	NEURL1B		RFTN2		GNAQ	RAB5B	GCC1	UBE3B	JAGN1	LIMA1
	EXPH5	MAD1L1	DNAL4	NOTCH2	EGLN2	TMEM120B		LIMA1	UBE3B	CPSF2	DNAL4	KMT2A		ARL14EP		ITGAV	FLOT2	ARL5A	PLEC	GP2	KIF1B
	PEA15	PBX1	ZFYVE9	BTBD2	CHCHD3	ARAF		ROGDI	SRSF4	HELZ	ZFYVE9	HRK		ZNF639		ATP2A2	NACA	SEMA3E	ZNF618	AKIP1	FKBP1A
	SF3B2	YARS2	TDRKH	PFKFB3	CCDC71L	HSPD1		PALLD	FEM1A	SPTLC3	TDRKH	FBXL16		TMED10		BOD1	MARCH3	GSTO2	ETV6	CAPN13	RNF144A
	TTL	VAV3	DIEXF	EGLN3	LYRM7	RPS14		RNF144A	SMARCAD1	PPM1H	DIEXF	ELAVL3		GOLGA8B		C9orf72	KATNA1	RPL27A	ZNF555	HIBADH	KHSRP
	YWHAE	CCT6A	NDRG1	FNIP2	SLC12A3	SLC50A1		LPCAT1	ZNF563	SIK3	NDRG1	CSNK2A1		HLA-B		HMGA2	TGFBR1	TRIM68	RALGAPB	WDR70	FBXL18
	SEPT2	HIPK2	COL5A3	ERLIN1	CENPM	HAX1		LIMD2	RSAD2	CMTM4	COL5A3	CADM2		SEMA6A		BACH1	ZYX	GSR	FXN	CLDN16	PTBP1
	TUBA1B	TRIP6	PIP4K2B	ZMYND11	SERINC1	TSG101		FUK	DIEXF	PHF20	PIP4K2B	C8orf44-SGK3		CTRC		CLTA	TMED10	PABPC1	TCEB2	FAM20B	SLMAP
	ARHGDIA	SATB2	ACVR2B	ATP13A3	UNC13A	EIF4G2		EML5	RPA1	PGAP1	ACVR2B	ANKRD28		ABCF2		FAM208B	SEC63	STX16	SERPINE1	CCDC134	FBXW7
	TUBA1C	LRRC41	NAA40	SLC16A14	KCNC3	VAPB		TGM2	OSBPL2	OCRL	NAA40	OLIG3		PLEKHF2		ENTPD1	GID8	ZNF33A	PIP4K2A	KLF2	RAB14
	SUMO1	PIK3C3	MRPL19	GLG1	GALP	GEMIN4		GCNT2	APAF1	GFRA1	MRPL19	ATP1A3		CSNK1G3		RAB39A	NMNAT2	PPIL4	CORO2B	ZCCHC2	ETS1
	BPTF	ATP5G2	PRDM16	PTGFRN	NPVF	HIST1H2AD		GINS3	MSI2	ARHGEF7	PRDM16	TSC1		CAB39		KMT2A	PLEC	MTA1	VAV3	WT1	DSE
	FIP1L1	M6PR	ZBTB8A	FGF2	GRIN2A	ZNF608		RAB3B	SET	HLTF	ZBTB8A	HOXA13		PLK1		TMTC3	ZNF618	BPNT1	DPH1	TNS4	CDK6
	DOCK5	MRPS25	RERG	DUSP3	GMPS	RPL7A		EPHA4	RNF40	EPPIN	RERG	SLC5A12		SESN2		FNDC3A	FZD4	ZFP36	TEC	TMEM55A	CHST6
	DDX21	LEPREL2	TBL1X	UTP11L	SAMD7	FASN		C17orf51	TET2	TMEM192	TBL1X	PITPNM3		PHF19		WHAMM	FXN	TXNDC16	KCNJ16	TM9SF3	ZMYM2
	STIM2	KPNB1	IL6ST	PARD6B	HLA-DRB5	UBE2Q2		TRIM32	MCU	SMAD9	IL6ST	HIP1		KIF23		NFATC2IP	DNAJC5G	TMED10	ATP11C	TIMM10	C17orf51
	IP6K1	PQBP1	MRPS2	DICER1	TTC33	DEPDC5		MYO6	UPF2	DOCK4	MRPS2	ANTXR2		PAWR		CEP192	ARFGAP1	TFRC	MGRN1	THBS2	FBXW2
	SLC20A2	PLSCR3	QPCTL	INPP5D	FAM83F	NXT1		GLG1	PIP4K2B	ZNF605	QPCTL	MX2		MAGI2		TWSG1	FSTL1	PNO1	ANPEP	TENM4	HYOU1
	SRSF4	STAG1	GLS2	ANGPTL7	FAM9C	NUP214		FGF2	LRP1	EIF4EBP2	GLS2	AICDA		KLRD1		ATF5	MTMR10	HOOK3	CCDC141	TEAD1	MAPRE1
	SSH1	C11orf95	OGDHL	SPAG9	PILRB	KLC2		CIAO1	B4GALT6	PGRMC2	OGDHL	CACNG8		DYRK2		ZNF460	TSC22D1	GPSM2	KCTD14	STON2	LDOC1L
	ZNF473	PABPC3	H6PD	HSPD1	FAM214B	TJAP1		ZBTB4	SKA2	PDHA1	H6PD	FAM26E		DST		DTD1	XYLT1	FBXL20	XIAP	SSR3	ITGB5
	HDDC2	RCC1	ZNF436	JMJD4	LGSN	ATP8B2		FAM46A	FAM129A	UBXN2B	ZNF436	SIK2		FOXC1		MANBAL	DPH5	DCC	MSI2	SPRY4	DYRK2
	SRP9	PABPC1	RANBP10	INCENP	COA4	MECR		DPYD	PAQR4	CORO2A	RANBP10	FKBP9		DROSHA		GNAS	PIM2	NLRC5	POMGNT1	S1PR1	GPR123
	DLC1	LEPROTL1	ATP6AP2	UNC45A	OPA3	USP21		MYO5B	ENTPD1	RPAIN	ATP6AP2	FGF9		SC5D		ATG16L1	ZNF420	POLR3H	ADM	RPAP2	EIF2B3
	WDR1	CBS	DAAM2	RET	CSNK1A1	POLR2M		RET	AGPAT4	GJC1	DAAM2	MICA		RAB10		PNO1	OSBPL11	GOSR1	DDX23	RCAN1	TRIB3
	RARS	ZNF318	GGT5	TMEM97	NR1H2	PSMD2		CDH13	DCAF5	ICMT	GGT5	LIMS3		ACVR2B		TET3	TBC1D13	KATNAL1	DAP	PLA2G16	MS4A2
	HIPK1	RAP1GAP2	SYNRG	SVIL	GANAB	SRRM2		PPP1R9A	FAM198B	PRLR	SYNRG	LIMS3L		ASB6		TFG	CPT1A	GABBR2	PHF20L1	PKIA	TAGLN2
	RPL19	DMTN	UGGT1	UVRAG	FAM229B	ATRX		PAM	RASAL2	SEPSECS	UGGT1	RNF152		ZNF410		U2SURP	TOM1	KHNYN	ZFP90	NPTX1	C1orf21
	ASH2L	NELFB	SAMD12	MED13	PRKCA	FUS		ABCD1	URM1	ADRBK2	SAMD12	KCNK6		YIPF6		DAG1	UBE2G2	PAK6	ZER1	NOVA2	LDHA
	RAB5B	LRIG1	SEC22C	C22orf29	CRLS1	GNPNAT1		CYBRD1	HSDL2	KLF8	SEC22C	EHD4		YAF2		RBM27	RCBTB2	TIMM13	UBXN7	MGAT5	UBE3C
	GMEB2	YWHAE	ITGA3	SPTB	COL4A2	DDX21		NLE1	CHD9	ASTN1	ITGA3	ZSCAN2		SLAIN2		PAPD7	COPG1	SLITRK1	SMPD4	LZIC	FAM53B
	EIF4A3	PLOD1	BNC2	RTCA	GULP1	POLR2L		SRPR	CPD	CREB5	BNC2	TRABD2A		RHEBP1		SCAMP1	DCX	SNX1	ABTB1	KLF8	APPL1
	ARID1A	FDFT1	PHIP	ATP1B3	FOXN4	FLNA		FOXG1	AFP	LOH12CR1	PHIP	YAE1D1		PAIP1		MARCKS	ZNF449	SETD7	GDF11	KIF1C	XRCC5
	ATG4A	TKT	FRMD8	SCD	NTRK2	SCAF4		ABCF2	STK4	CDS1	FRMD8	FAM9C		LIPA		MKLN1	SAP30L	FOXM1	KREMEN1	ITGA1	LONRF2
	BRPF3	HIST1H2AI	RIMS4	PGAM1	TNIP2	SMO		ABL1	COX18	IRAK3	RIMS4	TBXA2R		KMT2D		RAB2A	BDNF	RASSF5	ACVR2B	IKZF2	CNOT6
	VCPIP1	KCTD2	SNRNP200	PPP1R9A	STXBP3	YME1L1		FUT9	FKBP5	TLK2	SNRNP200	CD86		EFCAB14		DPY19L4	CDCA7L	PTCHD1	IVD	HOXB5	DEFB132
	EML5	PPP6R2	PIK3CD	PTCD3	KRT77	TCP1		ACSL1	SEC14L1	ANP32E	PIK3CD	SLC25A32		DUSP14		TNKS	UGGT1	CHM	URM1	HMGA1	FKBP4
	SLC48A1	LTBP3	PREX1	KIF1A	GLIPR2	GATAD2B		ERGIC1	LHX6	PAQR5	PREX1	ZSCAN23		CDCA4		SCD	CUX1	URGCP	SGTA	GPR26	AIFM2
	PBRM1	DHX30	NRIP3	ZNF346	UHRF1BP1	RPLP0		DNMBP	KLHL2	SGTB	NRIP3	COG6		ATP13A3		INPP5A	EPN2	UBOX5	KCNH1	GJD3	FBXO45
	KANSL3	UBE2E2	SUV39H1	LRP4	MPP5	HIST1H1E		FAM208A	ZBTB40	MED20	SUV39H1	TSHZ2		ARGLU1		STAM	YAP1	PSMD2	SYP	GAPVD1	GNG12
	EIF3B	ND6	HSD17B3	HIF1AN	TWF1	GNB2		ITPR2	RBBP5	SEMA5A	HSD17B3	RBM20		ZNF680		TBRG1	OGFOD2	LDOC1L	PPM1L	FOXR2	FOXG1
	PKM	SDC1	CALM1	MBNL3	KIAA1919	TKT		EME1	HDLBP	WSB2	CALM1	SEMA3E		NBPF12		FLVCR1	ADGB	SPATA13	DRD4	FMN1	SHPK
	GLUL	CENPB	DAPK2	IGSF1	GLE1	TFCP2		STK38L	S100A11	FLG2	DAPK2	ATXN7		SLC28A1		MBD6	MRAP2	VDR	PTGS1	FCHSD1	NRP1
	TSFM	FBN2	RASGRP3	C2	BCAT1	PPIL1		IGF1	PITPNC1	RASGRP3	RASGRP3	USP32		SCAMP2		KAT7	SULF1	VAV2	MTPAP	FAM83F	KIAA0930
	HNRNPH1	HES4	SMPD3	TRAFD1	PGM3	WASH3P		ZIC5	LRRFIP2	ZNF468	SMPD3	RSL1D1		LBR		C18ORF25	ZRANB2	PTPRE	DESI1	DPY19L1	ITGB3
	RAB21	LGI2	UBR2	AMMECR1L	MOB3B	NRSN2		ARPP19	EIF2AK1	CACFD1	UBR2	ZNF878		CPEB3		DIP2A	PEAK1	LRCH2	MVD	C2CD2L	NUBP1
	PLEKHB2	DBN1	YPEL2	PXDN	DSTYK	RNMT		PRKCE	SOCS6	MTAP	YPEL2	MYOCD		TSC22D2		EML4	CRTAP	FLYWCH1	ULK3	C1orf115	LAMC2
	CD99	ETS2	OLFML2A	PAM	RPS6KA2	RNF40		MYO18A	RBPMS	ZNF704	OLFML2A	DCLK3		ZNF25		TIPARP	SLC2A12	PTPRJ	PSRC1	BICC1	HNRNPF
	ADAMTS1	DCUN1D5	WNT7B	CPM	CYBRD1	GRSF1		AK3	ARAF	HTRA1	WNT7B	FAM166B		POTED		KAT2B	GRSF1	IKBIP	TAZ	ATXN1	ATP2A2
	ZNF696	ZNF621		STC2	SS18L2	STX16		RNF40	FAT3	SAMD9		GIN1		NPTXR		AFF1	ANTXR1	UBE2J2	RAB3D	FANCA	SLC2A3
	LY6E	E2F3		COG5	PTPN14	FANCD2		THBD	MXRA7	MBD2		HRH1		SCYL3		TBC1D13	TRIM7	YWHAG	TBX15	THEM4	IL36RN
	ATP5A1	CALR		SNX30	LIF	NCAPD2		XPO4	FZD3	SCO1		SPOP		TULP4		TSEN34	SOSTDC1	HIF1AN	SERINC2	SMYD4	RAB8B
	CDC25A	HDAC2		AP1G1	KLHL9	RPS27		MAP1B	TAOK1			SRM		CTBS		CLDN12	MITF	POLR2D	TRAF1	AQP3	ITGA5
	SLC9A3R1	PSMD8		METTL16	ACBD5	SH3BP2		VPS4A	TBC1D14			ANGPTL7		MRS2		ZNF678	AURKA	CPM	FRMPD4	PRX	EPB41L2
	CCND2	ELMSAN1		NEURL	CARD8	KCTD20		LYST	NRBF2			TTF2		RUVBL2		FAM127A	SEMA5A	DOK6	SNX13	SLC25A25	PLXNA1
	HUWE1	SAR1A		SEC63	ZNF655	SSR4		ZNF275	ANKFY1			SPATS2L		FAM9C		HGS	GRHL2	NR1I2	TRPM5	SH2B3	DRAM1
	WDR4	SIGIRR		DAAM1	RPS23	AKAP10		MGAT4A	TMX2			RHOG		KIAA0146		COPG1	PLEKHH1	PTPLAD1	RBM8A	PANK3	ZNF805
	RBM8A	DDT		ASCC3	PAPOLG	COPS3		HBS1L	HECW2			WDR3		FUT11		LCOR	FREM2	B3GNT5	GMEB2	MIB1	WDR33
	CHD4	SUPT5H		PPP1R10	KIAA1737	IGFBP5		APBB2	HELZ			EVC2		GLUL		MGLL	SIVA1	TSEN15	DNAJC11	LIMCH1	SLC9A1
	PHACTR4	RPL18A		FUT9	PARP11	EPHA7		HS2ST1	HS6ST3			IL6R		TFRC		USP6NL	PAFAH2	NOL6	AMD1	FAM217B	ACTR2
	ITPR2	PLEKHO1		ACSL1	PIK3R1	CDKN2D		C6orf106	FAM120C			CRISP1		RPS24		CCDC6	HSPG2	ZNHIT6	HDLBP	ESRRG	TMEM184B
	YDJC	RAN		IL1R1	CDK13	HNRNPH1		ACVR2B	STEAP2			JAG2		PURB		HECTD1	ADAMTS6	GID8	GRINA	DR1	TMOD3
	CCT7	EIF4H		REEP1	HDHD2	RNF145		PPP2R3A	AP3M2			HSPA5		ADCY9		WASL	SMCR8	TEAD1	ZNF654	DIP2C	GPM6B
	EEF2K	WASH3P		SRGAP1	NDUFA10	ILF2		FAM129A	RGS18			IGSF9B		XPO5		TWF1	PRTG	SDK1	MYBBP1A	CNNM2	EXOC5
	CLSTN3	ERAL1		ERGIC1	ZNF302	EXOC6B		MTMR10	SDHC			TM4SF20		KIAA1958		C1orf9	RHBDD1	C3orf38	ARRB2	CELF1	PTPRG
	C3orf37	PSAP		IRAK2	ADAMTSL1	ARSD		FTSJD2	DSC2			FAM151B		RUNDC3B		ZNF676	NUDCD2	CAPN11	FGGY	NSA2	SMO
	ND6	TBC1D10B		ALAD	ASAH1	COCH		ARF3	TIA1			ASCL1		FAM13A		ZNF473	MAGOHB	ICAM1	KIRREL2	KBTBD13	ZDHHC3
	AP1M1	ALYREF		PLEKHA1	GPAM	NRBF2		COMMD9	POLI			HIBADH		RAB40A		ZNF217	EFHC1	FLNA	PITPNC1	VPREB1	CNTFR
	KLRG1	RBM7		ANGEL1	AGPAT3	SRF		PVRL1	SYNRG			VAMP8		MYLK		ZMYND8	TOR1A	PLA2G12A	KCNH8	VAMP1	TMEM136
	ITPR3	DCTN5		PNPO	SOCS4	RANGAP1		MED15	FAM105A			GALC		SLC25A26		ZFX	DBH	SLC39A7	CTPS1	PLEKHO2	HERC4
	ENSA	NONO		IGFBP1	SLC39A3	MYH9		LRIG1	SAMD12			CD68		WIPF2		ZFPM1	CAMK2B	CORO2B	MSRB3	CMKLR1	NOL4
	VAV2	NR2F1		GBP4	SLC30A6	UBR5		GSG2	LTBP2			KLF2		DIAPH1		WIZ	ORAOV1	FTSJ1	EIF2AK1	TMEM174	MCM4
	EIF3C	AKT2		HACE1	WNT8A	EIF4A2		AGPAT6	MAF			TMX4		ZNF776		TSPYL1	CLEC5A	IBTK	UBIAD1	EMCN	EFNA5
	SDHC	KIF22		ZNF618	XYLT1	NIPAL1		XYLT1	PHF8			LTF		CRLS1		TNRC18		D2HGDH	CYP4F22	SMIM14	ATG9A
	KDM3B	TRIM28		PDPR	DAGLB	NCS1		MATN3	NACC1			ZDHHC21		HSPA5		TMEM59		MAPK9	AIF1L	CLTC	IER3IP1
	TXLNA	UBE2S		EDEM1	HBP1	SCD		MYPN	PLK3			WDR77		ANKH		SYPL1		SEPT10	RBM33	SETD1A	ARPC1B
	HIRA	DNAJC19		PSMD9	SCARB1	AURKAIP1		SPICE1	ABHD5			USP37		SRRM2		STX2		MTUS2	CRIP2	DTX1	ADAMTS1
	WASF2	TTL		ITPR2	THUMPD1	POLR3H		SRC	CAPZA1			TSKU		MCAM		STRN3		CCNYL1	NLGN4Y	PTPRN2	ELAVL1
	ATXN1	USP15		TUFT1	GRM5	LAMTOR4		CFTR	C7orf10			TRIM33		GOSR1		SS18		MAP1B	RGS3	ZNF460	KCNH8
	AGGF1	SMS		STK38L	ARL3	DYNC2H1		VCPIP1	FAM196A			TMEM55A		CD36		SMG1		DDX23	AKAP17A	PIGR	SLC25A23
	HSP90AB1	ESD		FZD4	EEF2K	PI4KB		KLRK1	TTLL4			TLX1		FOXK1		SLC7A11		COL5A3	ABL2	LMTK2	ATG3
	ADCY9	FLNA		YIPF5	RAD51	MECP2		SLC35D1	CLTB			TBL2		LCLAT1		SIK2		ZFP90	GALNT2	RAB21	LIPG
	RPS6KB1	SKI		HN1	SMC1A	ARID1A		NHLRC2	SSH2			SUGT1		DNAJC27		SIK1		TRAPPC9	PLCB1	ANP32A	DIP2C
	FLAD1	DHX9		SYT9	ENAH	DGKZ		SPOPL	GLYR1			SSR3		HUWE1		SGMS1		KANSL1	DTX4	PALM2	CAMKK2
	FKBP4	AGO1		KLHL24	SOCS6	PSME1		NCDN	VPS26A			RAP2B		NDST1		RNF38		NDRG3	CAMKV	SAMD7	MS4A6E
	HGS	PALM2		CD274	PSMD7	DMAP1		CEP19	GOPC			PLA2G16		KHNYN		RICTOR		PTGES	H6PD	DPY19L4	CYCS
	PSMD11	FAM21C		DIEXF	IPPK	SUV39H1		LEF1	GNE			PHF3		KHSRP		PUM1		XRCC2	CYB5D1	KRTAP4-9	TPD52L3
	WNK1	FAM21B		MYO18A	EPG5	SYK		TBC1D13	GLI3			P2RX7		FBXL18		PSMD11		ZDHHC3	HSPA12A	GBP4	ZNF445
	TIMM10B	GJA3		TGIF2	CDK18	ABLIM1		ASB4	PIK3AP1			NUPL2		CENPB		PPP1R2		ZBTB2	THBS3	ARL11	HELZ
	DDX6	HOXD13		ARSB	CSGALNACT1	PSMD1		GRB10	ALDH8A1			NPTX1		KLHL17		PPFIA1		ALDH7A1	TRIM29	SETD7	GLIPR1
	YWHAB	LRRC8A		RAB3C	TMOD2	KAT2A		GPR17	TROVE2			MTFR1L		UBQLN4		PIK3CG		RAB35	MUC3A	GDF7	SLC20A2
	SNRPC	COX1		SLC9A1	GFRA1	PLXNB2		SMC1A	RHOQ			MSH6		RASSF5		PDSS2		EXD2	MRAS	TMEM175	PRRC2C
	C1orf115	RNPS1		RRAGD	ZNF490	GTPBP1		TBC1D2B	MTL5			LPP		FZD5		NUDT8		TP73	SF3A3	CMC4	PTPRT
	ZNF792	ITSN2		VPS13D	SEC22C	MTPN		RPS6KA4	HRASLS5			KLHL28		GPRIN3		NR2F6		PRDM16	SAR1B	BACE2	AHNAK2
	DCAF8	ESPL1		AK3	TICRR	DDX56		GALNT2	CD33			KLHL14		EP300		NR2C1		FAM57A	COL7A1	SLC16A5	ST18
	WDR43	PTPRK		SOS2	ZNF562	GAPDH		H6PD	DCTD			KLF13		ZSCAN29		MTUS1		DCLRE1B	CCP110	TMEM178B	KCTD7
	HMGB1	SIPA1L3		NDRG1	ACTC1	TSFM		PPP3R2	SCN3B			HOXB5		ITGA11		MTMR9		NFIB	CDH6	MEF2D	RAP1GAP2
	DCTN3	KIAA1462		RPL28	UEVLD	SLC1A5		GPR55	PDP2			HHIP		C17orf51		MRFAP1		ULK3	ABHD2	PPP1R3E	XRN1
	CHD7	CYFIP2		LYST	TRAM2	STK35		TRPV4	CD96			C21orf33		MRPL42		MMD		ZYG11B	HES2	NSG1	PFKFB2
	SETD5	AATF		ZNF275	KRT15	PRKACA		FAM120AOS	CYTH3			GPX8		SLC17A5		MEF2D		SCGB1D2	CHST14	DCLK3	LGI2
	PBX1	MLX		ZFP90	RTKN2	ZNF512B		MAOA	RGS17			GPR26		SETD4		KIF5B		RSPO2	TCP11L2	SEC14L6	CENPBD1
	ARFGEF1	SMCR8		INPP4A	AK4	PLA2G4F		ELL2	CYFIP2			GATM		SLC7A1		IRAK1		CYP20A1	ANKRD53	FLYWCH2	DDX46
	BRD7	SRSF1		RPP30	ZNF629	SIRT1		PGM1	C8orf46			FMN1		QSOX1		INPP5F		ARHGAP19	EPN2	THRB	ZNF572
	ERBB2IP	SNRPD2		UBAC2	EIF4EBP2	C14orf166		DCP1A	SLC2A12			FAXC		CYB5B		HSD17B4		BTF3	ALDH3A2	SLC5A12	NUDT12
	UBR4	MID1		GPAM	ZNF519	MPC1		GLCE	SAMD4A			EXOC7		LIN28B		HIST1H4D		ZFAT	GATS	CENPJ	CHD2
	KIAA1429	TXN		DCUN1D3	SH3TC2	RPS3		CCAR1	RAP2B			EMP2		VAV2		GOLGA1		THAP3	NACC1	PKHD1	MSS51
	PIGS	CTNNBL1		SYT4	KBTBD8	PLEKHG4		FOXP3	PCYOX1L			DHX33		ENSA		GNB2		STAT5A	GNAI3	PNKD	ZNF480
	SH2B3	HSPA1B		PIP4K2B	ATG2B	EXOC7		AP3M2	AMOT			DENND5B		PPIF		GLCE		ZNF814	COL1A2	KCNK5	PPP1R16B
	PDE12	UBE2N		HBS1L	STARD13	TRIM65		VPS13B	FARP1			CHD9		HPCAL4		GFI1		KIRREL2	USP14	GPR146	DNAL1
	EMILIN3	HOXA10		ZNF800	LPP	SPEN		SMC2	ISOC1			CAPN6		PLXNA4		FYCO1		ZNF678	MTFP1	TMEM199	TRMT5
	AACS	TACC3		CYP4F8	PRR5L	BAG6		SAMD12	PGK1			C2CD2L		NACA		EPM2AIP1		PHGDH	IGLON5	COL5A3	CAMK2G
	CCDC117	KREMEN1		TENC1	ARHGAP32	PMAIP1		LGI2	PCDH7			C1orf115		ZFYVE27		EEF2K		CTPS1	PPARA	CSNK1A1	PPIL2
	NACA	GIGYF1		DHX33	METTL4	IRGQ		ASB1	C17orf78			BICC1		TAGLN2		DEPDC1		TTC22	SMYD5	ZNF391	ALKBH5
	SCARB1	ANKRD11		SSR3	SV2B	APBB1		SH3PXD2B	UNC45B			ASH1L		RPS3		CUL5		CGNL1	AKAP13	OSTM1	XAF1
	DNMT1	EWSR1		C6orf106	CNDP2	PGAM1		MTMR9	SV2B			ACER3		ORAI2		CREB3L2		EXPH5	RHOF	MTF2	LEPROT
	ARFIP1	CSNK1E		KLHDC8B	KITLG	PITPNA		BSN	KCNA4			EPHX2		DLG3		CALM1		GPD1L	BNC2	TP53RK	IMP3
	KAT6A	SMC1A		ACVR2B	MAP2K4	CTNNB1		PTPRD	HEXA			MGRN1		CSNK1A1L		FAM222B		SLC7A6	GPR107	CNBP	SH3TC2
	ANP32B	SERINC1		PPP2R3A	RBM41	HNRNPM		SEC22C	AJUBA			MEI1		C22orf29		BTBD7		GNAL	DNAL1	LUC7L3	DIP2A
	EML4	DNMT1		RPRD1B	UBR1	IARS		ZNF248	SEL1L			SERPINF2		SPTB		BCLAF1		ASB6	ZNF829	YIF1B	ATG2B
	ANP32E	GNA12		GRIN2A	CYP27C1	PSME3		GNPDA1	MGA			TECPR2		RAD51D		SLC7A9		ZNF273	CARM1	ACTR3	IDH3A
	COL18A1	KANSL1		FGFR1	LSAMP	SOLH		FBXO10	IDE			FBXO2		FAM65C		ATP2B1		ARMC7	MBD3	PAF1	IP6K2
	ATP6V1B2	FOXK1		PRKACA	IMPG1	MKI67		HK1	ABCD4			TMEM43		PGAM1		AKT1S1		RAB18	TERT	CLDN7	STYX
	LETM1	GSK3A		LRIG1	FAM132B	MRPS26		DENND4A	CNDP1			SLC39A9		USP46		AFF4		WNT5A	COL27A1	EIF3D	MTR
	ACTG1	ZWINT		ALCAM	P2RY2	FBXL5		AK4	LSAMP			RBFOX1		TP53INP1		ACSL4		PPM1E	MSI1	NCBP1	METTL2B
	LRRFIP1	ATP5A1		ZNF207	L3MBTL4	LEPREL2		USP44	MED21			LZIC		BTBD9		ACSL1		HECW2	ADGB	FOXK1	TBC1D4
	ARL2	GCN1L1		COL12A1	FAM149A	COX7C		MFAP4	CETN1			TOR1AIP2		GABRB3		ACACA		MAX	ZNRF1	SLC16A1	PPP1CA
	TUBA1A	KIAA1967		AGPAT6	ABAT	ZDHHC5		RHOT2	SLC17A7			GDAP1L1		MAPKAPK2		PSTK		IL5	USP38	HMGXB3	AQP1
	ZBTB10	C9orf41		SLC30A6		XRCC5		MARK2	KCNMA1			GABRA1		NR3C1		SLC25A13		SLC20A2	FAM45A	UBTF	FAM111B
	PCMT1	GFPT2		XYLT1		NARS		TRAPPC10	PTPN18			DR1		SLC25A12		LOX		PPIE	SBNO1	KIF1B	DDI2
	SCAF8	GLUL		CD28		FASTK		NSUN7	KCNJ2			CYSLTR2		ZDHHC11		RNF20		VPS13B	SLC6A6	ARCN1	ADAMTS6
	CUL4B	AGPAT3		DNAJA4		LETM1		PARP14	C16orf52			CELF1		PRMT8		SERPINA4		TMOD2	STX1B	SGSM3	ZNF331
	NOMO3	HECTD4		KCNH1		DDX17		GABRG3	SORBS1			CD200		LONRF2		HSBP1		CDADC1	EDA	PHF19	IYD
	TMEM120B	EZR		PSD3		KIAA1244		B3GAT1	NDST3			ZNF480		ANKRD22		NBPF3		GFRA1	NLGN4X	MLLT4	CNDP1
	CLN3	PRPF6		CFTR		CAD		ECE1	SNAP91			ZNF682		FAM91A1		CDC14B		UGGT1	EGFL7	PRR13	TM9SF4
	LCOR	EFCAB14		ERBB3		ZBTB4		UBE2E1	IGDCC3			ZNF594		NOL6		CHRNA6		GALNT1	PPP3CB	SMARCC2	LILRA5
	UTP18	AKAP13		M6PR		SLC25A4		MYBL2	CACNB4			ZNF208		TM9SF3		POLI		PDK1	DNAJC15	RNF144A	ZCCHC5
	PRRC2C	OBSL1		CEACAM5		PTPN13		AKIP1	NEBL			MTA1		NEURL		RPS19		LTBP2	B3GAT1	STAT5B	LPIN2
	TAF15	LRRC42		XPO6		EIF4A3		FUT8	AMPH			LSM3		YKT6		TMEM209		NCLN	ZNF286A	KHSRP	ITGAX
	PRDM1	NAT10		RBM12		ATF3		IRAK4	HGSNAT			GOLGA5		PPP1R10		TIFA		LGI2	ACACB	TXLNA	PIK3IP1
	UBE2O	PITX1		GPR56		HMGA1		METTL4	SH2D1B			MIDN		INPP5A		SLC35F6		CUX1	SEPSECS	COL6A1	SLC43A3
	DNAJC7	FBXL16		RFFL		PLEKHF1		CREB5	EFHC1			DHCR24		SNAP29		LYRM4		ZNF407	TCEA2	SLC12A4	RNF114
	FAM216A	SSR2		SLC35D1		DHX8		KIAA0319L	TAF2			MPPE1		TESK2		YOD1		DDX46	FRMD1	NT5DC3	ARC
	NAP1L1	FAM216A		ACSS1		PHLDB3		MAN2C1	MRPL35			TRIM27		PRR14L		WHSC1		NACC1	MYBL2	HMGB2	CASP14
	HIRIP3	BIN3		CNOT6L		POLDIP3		COG3	SLC17A8			CMKLR1		ZBED4		UCK2		GOLGA6L9	PCMTD2	SNX1	CENPO
	TRIM28	NUP214		UCK2		PSMD7		JAG1	SLC25A42			CLEC7A		PRKAR2A		STX6		MBTPS1	PRICKLE2	CENPB	PREX2
	PRRC2B	MICAL1		SPOPL		NOP2		DLL1				TMEM174		CDC42BPB		SRRD		LIAS	DOK3	KPNA6	KIAA1199
	MAZ	CD3EAP		ESRP1		SLC25A14		ACE				EMCN		PPP1R3B		SPPL2A		YIPF6	NRIP3	UQCC
	ACLY	NFIX		NCDN		RASL10B		SAMD3				SMIM14		ERGIC1		PPP1R15B		NPLOC4	NKD1	FZD5
	RPL13A	TMEM59		ELP3		NLRX1		RIMKLA				RAB3C		ATP2A2		KIF5A		SCGB1D1	UBE2V1	KDM8
	HN1L	UXT		FKBP1B		PDXP		C14orf28				PTPRN2		PNPO		ELL2		GLYR1	MARK4	FAM115A
	PRMT1	RPS9		PAG1		BCL9L		GEMIN8				GALP		SRGAP2		DYRK3		ZZEF1	SEPT9	RAB3B
	NUS1	TNPO3		NTN1		PHGDH		ZNF324				ZG16		DPF1		CSRP2		SBNO1	NSUN5	IGDCC4
	CBX1	ACTG1		GNL3L		NCLN		IKBKE				NLN		UBE3B		FZD7		CRLF3	CDHR3	RPIA
	WDR62	HCFC1		ATG7		RNASEH1		ZMAT3				GJB1		PLAU		TROVE2		CORO2A	IKZF2	SEC62
	GOLM1	GRAMD4		ZBTB40		C21orf33		GPR64				PRDM10		PLEC		COPA		SEMA4B	HOOK3	ZMYM2
	XPO4	WDR62		PDCD10		PIGS		KLHL3				FAM3D		INF2		ACBD3		MTHFSD	SOD3	FBXO3
	TRIM25	LIG1		CASP2		SLC9A1		UBE2NL				ARMC10		RPS23		ADPRHL1		METTL6	APPBP2	LMF2
	MBD3	NUDCD3		FBXO34		RRBP1		ORC6				TMEM78		BEND3		MALT1		PARP14	SEMA4D	SUFU
	CFL1	ZNF385A		NRN1		ATP5B		RASGEF1C				PPP1R8		SLC6A15		PEX26		MOV10L1	GRAMD4	ETS2
	F2R	YIPF5		SLC31A2		FLII		THUMPD3				ALKBH3		NDUFB4		OSBP		ROCK1	CYP1A1	MYO6
	FNDC3A	TMEM237		USP3		RPS12		TNFSF15				LMTK2		TOR1B		ZNF24		RAD52	MYEOV	KRT77
	HIST2H2BE	TRAP1		WASL		SMG6		SNED1				SETBP1		TMEM30B		YWHAE		ACOX1	TMEM189-UBE2V1	VAV2
	TCERG1	ARPC2		SLC4A10		MYBBP1A		THSD4				ZNF343		KIF6		XIAP		PEX5	NYNRIN	VAPB
	ZNF330	WNK1		STX6		FUT11		GAS8				MEOX2		ETV6		VPS52		FXYD6	CLP1	ENSA
	RRM1	BID		RARA		APOPT1		PARP9				N4BP2		HNRNPA3		USP37		IRAK3	SEMA5A	SYT2
	VAPB	AGPAT6		STRAP		SNRNP70		GRM7				FIG4		ITGA5		TMEM245		EHD3	USP20	FAM98B
	ASH1L	IFI30		AP2A2		PDPK1		ITPRIPL2				VMP1		DHCR24		TMED7		TBC1D5	GPX8	ANGPTL7
	PTPRK	RPL18		GRB10		UBA1		CDA				ACVRL1		EZH1		SLC39A9		ANAPC16	SYT14	YTHDC1
	CDK11A	CNTROB		GPR17		PTPRT		VIT				FAM71F2		STK38L		RGL2		GPX8	NIPSNAP1	ADCY6
	NUCKS1	NOMO3		FAM210A		RPL29		RAD54L2				PALM2		MAP3K2		PPIL4		C15orf52	RIMKLA	PLXNA4
	ZHX3	ZNF146		ZNF678		TMEM254		GPCPD1				SAMD7		PLXNA1		NCK2		SLC36A1	C14orf28	JMJD4
	DHX57	RPLP0		RRAS2		AARS		STX5				TMEM196		COL1A1		MTFR1		RIMKLA	FLG2	ZNF221
	GTF3C5	MSRB1		ACTR1A		MARCKSL1		CDKL2				PHF16		ZNF473		MTCH1		KIAA1024	EIF2S1	RET
	CCDC137	TMEM50A		PGAM4		ANKRD52		FABP3				GPR155		GDF10		MMGT1		URB1	PTAFR	FAXC
	MKI67	GOLIM4		SMC1A		NDST1		ZNF641				KRTAP4-9		RASSF6		IPMK		KRTAP4-11	CYTH4	NACA
	POM121	PFKL		ULBP2		MARK3		CLIP3				RNF8		NPTX1		IL6ST		FLVCR1	KLK11	STIL
	ARGLU1	SPHK2		MMP2		TRAP1		SYNDIG1				EDN2		RSAD2		GOLT1B		FNIP1	COPB1	LRRC4
	HERC2	ILF2		CD97		AMBRA1		PDE11A				THBS2		RGS14		FRS2		DNAJC10	ARHGAP42	CUL3
	TSC22D3	HARS		ATXN7L3B		RRP7A		MLST8				NEGR1		DPH1		FAM127B		ABCA13	RBM41	PDK4
	CTIF	NACA		RPS6KA4		IGF2BP2		PALM2				CYP3A5		TRAF7		ECT2		ZNF114	GRHL3	ORAI2
	TRAF3IP1	DCTN2		LLGL1		TUBB4B		HPSE				TMPRSS11B		AKT2		CPEB2		ST8SIA2	DCC	GNB2
	KHDRBS1	RAVER2		SSX2IP		VPS37B		KCNK2				DIP2A		SMG1		CDKN1B		IL17RA	CLCN6	ACVR1C
	AAMP	RFC2		ASB6		ZNF598		ANKS1A				ANKRD18A		NIT1		BTG2		JMJD6	SEL1L	CLSTN3
	APPL1	NPM1		FAT3		FLT4						MAML1		ARHGEF12		BAK1		DDI2	PRY2	GAPDH
	RPL22	RRP1		DCX		SREBF2						CBLB		AP1B1		ATG9A		HSH2D	ANO4	PTCD3
	ZDHHC7	FSTL1		TAOK1		SPTB						AP5M1		CDS2		ARL5B		GPR180	SGCD	USP46
	NGFRAP1	CEP170B		SPTBN2		PITX1						CYP4F11		CRELD1		TOR1AIP2		ADAMTS6	CCDC68	BTBD9
	ZBTB38	PEX6		RAE1		SPTBN1						RRP36		CHTF8		AKR1B10		ZNF704	GRM1	PLXNA2
	LIMA1	KIF1C		SAV1		BOK						CMC4		H2AFX		S100A11		ATP5SL	ABCA4	NR3C1
	CANX	BTBD9		TOR1AIP2		GGT7						PPP1R3E		MAP1B		ESR1		GPX2	SLC17A7	GDI2
	SH2B1	PPP4C		HSPA12A		HIST2H4B						PPP1CB		DCTN5		MFSD8		EIF2C1	KLK12	DCK
	SYAP1	LIG3		FAM120AOS		C12orf65						CENPJ		SHROOM4		PHF12		LSAMP	LEPRE1	PIK3R3
	HNRNPA2B1	DCAF13		TPD52L3		VARS						RAD50		PMPCA		MSANTD4		NAA60	ITPRIPL2	BCAT1
	ARNT	BIRC5		GNAI1		AKIRIN1						CLLU1OS		RPL28		DNAJB6		ZKSCAN2	PPP1R17	EXOC4
	RASL10B	TCF20		HELZ		MAP4						MAT1A		CLU		SLC35E1		OPN1MW	C16orf71	SLC5A3
	DBN1	NGRN		HS6ST3		EPB41L2						PKHD1		MPI		KLHL15		KLK12	ZNF641	OAZ2
	BCLAF1	JUN		MYCBP2		PINX1						LGSN		UNC5B		IFNAR2		ACSS2	KLK6	TEAD4
	ANK2	EIF5		ELL2		GSE1						KCNK5		MAP3K4		ATXN3		ZNF516	IL11RA	CNOT6
	AP2B1	RNF2		ADD2		LDHA						SLC25A26		ADAMTSL1		VAPB		SLMO2	RAB11FIP3	CRY2
	CDC42EP1	MARCKSL1		IGSF3		EN2						TAL2		SULT1E1		YWHAH		ITIH5	WNT7B	FAM91A1
	KIFC1	AAR2		CMTM4		MNT						NDUFAF3		GABARAPL1		TMED4		MUC21	PCBD1	SRCAP
	BRF1	GFER		CALML5		ZNF286A						PAGR1		CALU		RAD51		CHRDL1	ZNF440	GRK6
	RPL7L1	MRPL17		PTPRT		YTHDF1						KLC3		CTSC		MON1B		YIPF1	CC2D2B	SARS2
	ZMIZ2	EIF3F		GLCE		ADCY9						KLHL26		RCL1		EIF5		CASK	RXRA	SNX30
	EIF1AD	ATP5G1		CCAR1		SEPN1						F2RL1		GINS4		CTNNB1		CTIF	ATXN7L1	MFHAS1
	CRAMP1L	SLC35F6		AP3M2		C19orf55						CSNK1A1		TENC1		C11orf74		KLK6	PRY	CDC42SE1
	NRAS	CLK4		API5		IL4R						ABCG5		SMO		DDX17		SPRED2	C20orf96	CKAP5
	ECM2	ZNF468		PGAP1		SF3B2						MTF2		COLQ		PRPF38B		PKP1	SLC25A42	LRRC20
	SHCBP1	RIC8A		SYNJ2BP		BRPF1						ZNF776		PAQR4		HSD17B12		PPP2R2D		ZBED1
	MAGED2	UGDH		GFRA1		RRP1B						LUC7L3		FGFR1		RAB30		HGSNAT		ST6GAL1
	EXOC4	SIX4		CCP110		ZER1						CA12		MCCC2		CYR61		EPHB2		KIAA0930
	PPM1G	SERPINH1		UHRF2		ZNF629						YIF1B		COMMD9		STRBP		ZNF84		GHSR
	EWSR1	CRAMP1L		SYNRG		CUEDC2						CRLS1		PALD1		FICD		DGKE		TRIM44
	NHSL1	AURKA		CLYBL		PHF23						STIP1		PCGF3		TRIM37		CDO1		STAT3
	CWC22	ZNF610		NPC1		TCFL5						TMCC3		SH3PXD2A		SLC17A5		CENPO		FZD10
	STK33	PACS2		LGI2		COTL1						NPR3		UFC1		CNN3		BRWD3		ALAD
	FBXO18	NIPA1		ING3		ZNF503						CD44		APH1A		C16orf70		CAMK2B		ANGEL1
	MYH14	LRRTM2		CUX1		ARHGEF1						FAM13A		SHPRH		ACBD5				FBXW11
	VPS54	PIWIL1		ASB1		E2F2						PEA15		PSMF1		TMEM101				CYTH1
	LARP1	RAB11FIP1		RAP1GAP		MAZ						HUWE1		DYNC1LI2		TBX4				HOXC8
	CMYA5	ARHGEF39		MTMR9		HIC2						NDST1		AGPAT6		CBY1				PLEC
	NELFCD	POLR3K		C6orf89		FAM168A						RTN3		TUBGCP3		ZFP36L2				SLC2A3
	ZNF593	FBXL2		TRIOBP		UNC13A						TIMM13		ALDH7A1		TNPO1				STEAP3
	TRAPPC11	KIAA0101		TMEM192		NACC1						ZBTB38		KCNH1		SOCS5				NT5C2
	ANXA6	TRMT10B		SUN1		HSPA8						COPZ1		USP48		PTPRJ				SIGMAR1
	TAF5L	TWSG1		AHCYL2		UCK1						KIAA0141		ALDH3B2		PPP1R14C				GNS
	SNRNP200	ARHGAP22		SYS1		SOCS1						FNTB		SLC27A1		LAMC1				RAB5A
	PDHA1	UST		PLEKHM3		PSMD11						SYT12		NOL4		H3F3C				PPAPDC1A
	YARS	SERPINC1		FBXO10		GFER						AUNIP		ZBTB39		AKIRIN2				TNPO1
	KPNB1	PTAFR		YIPF6		GIGYF1						EP300		GPR56		LRRC59				TMEM190
	GLYR1	PRR13		AKAP13		NFIB						SLC35B3		DNAJC16		CCNG1				SRSF4
	THRAP3	PEX26		DHCR7		KCNJ12						TIMP3		SLC25A10		LINC00598				EPB41L2
	DDX31	NPTX1		LGR4		OLAH						EPHA4		SLC35D1		AZF1				ADAMTS2
	HADHA	HM13		TLR4		OPRL1						CLIC2		HSPA9		SDCCAG3				MTUS1
	ATP5I	MAGEB4		ALDH6A1		STOX2						CHST6		IKZF1		OTUD4				TDRKH
	ARHGEF2	IBA57		ALG1		TMEM101						NOTCH2		STK4		KBTBD2				IPO9
	MOGS	DNPEP		DNAL1		ZNF487P						NTRK2		BCKDK		HMGB1				CCT6A
	KDELR1	ERGIC1		MBD3		VAV2						BMF		HECTD4		DCAF12				IGF1
	PRRC2A	ZNF429		ACVR2A		AAK1						FBXW2		OTX1		AK4				MRC2
	RPL36A	MYPN		COL27A1		FADS6						CNP		ADAR		KIAA0232				ARPP19
	BAZ2A	ZNF419		AK4		HES6						DNMT3A		DAB2IP		ZNF264				CALR
	LMNB2	TMEM70		USP44		NCDN						CTDSP1		SMURF1		PARP2				MDN1
	BCDIN3D	ARSK		EIF4EBP2		SPATA3						DTX3L		PI16		SNTN				CFLAR
	TARS	HNRNPA1L2		SLC38A4		TMEM109						ACADSB		F2R		SPPL3				RRAGC
	BASP1	UTP18		CTDSP2		SPIRE2						NCS1		EZH2		IP6K1				DIEXF
	SLC38A1	SLCO3A1		C4orf45		THAP1						SLC7A1		SEC14L1		GINS2				HOXC6
	SUPT16H	HNRNPA1		SLC6A6		ERBB3						CYB5B		CEP19		IRF1				TRAF7
	EPB41L3	ALDH6A1		RHOQ		TBX2						ZNF276		ELP3		ZNF682				AKT2
	BNIP2	ADAM17		MOBP		CALCOCO2						RNMT		KLHL2		INTS7				ATP6V0E1
	TTLL4	ORAI2		UBASH3B		PRICKLE1						RNF145		WDR6		CPS1				MTA2
	FAM115A	RRP7A		MR1		UBXN7						OSR1		GNL3L		ZNF529				WNT3A
	AUP1	KHNYN		RNF19B		ZNF207						VAPB		ZBTB40		SLC30A6				RPS6KB1
	HMGA1	PTCD1		HRASLS5		POLR3K						SYT2		ARID3A		SERPINH1				C2orf43
	UBXN7	ATP5J2-PTCD1		NSUN7		SERPINH1						POFUT1		SIPA1L2		MPLKIP				RHOBTB3
	ABR	ZNF598		PARP14		CDKN3						ZC3H7B		ATG4B		DGS2				SLC6A8
	KHNYN	DCTPP1		B3GAT1		TMEM151B						ARFGEF1		CLEC16A		CSNK1G3				KLHDC4
	SLC5A3	TYRO3		MIA3		YIPF6						PLXNA4		AP2A2		PANK3				FAF2
	MYH9	BACE2		UQCR11		FCHSD1						LRRC4		ZNF678		PSME4				MAP1B
	IGHMBP2	RPL34		PRLR		C2orf15						C1orf21		SLC37A4		KIF1B				DDX23
	CATSPERG	RRM2		ABHD12		INMT						MID1IP1		MSRB3		RXRB				ESR2
	GSG1	PDE1B		LPP		C20orf144						PDK4		PGAM4		FNTB				IPO5
	UBE2D3	NLRC5		CYFIP2		AAR2						BTRC		EIF2AK1		FAXC				SHROOM4
	HNRNPK	HHAT		MAN2A2		WAC						LRP4		DPYSL5		NSF				C16orf58
	SPEN	PRKCA		RAD9A		KDELR1						SLC25A36		CD247		FUT9				NTRK3
	PARP4	EYA4		OGFOD1		BTG1						MAPKAPK2		CGNL1		USP22				ZBTB1
	IPO4	YIF1B		SLC6A14		UBD						GNG7		RER1		DDX60				RASL10B
	MSH6	MYO5A		TBC1D2		IREB2						BSDC1		ENAH		CEP97				MARC1
	PROCR	PKM		ATP5S		TMEM184A						CPM		CAMKK2		TMTC1				IL6R
	COL6A1	OTUB2		IRAK4		RCC2						CTNND1		DNAJA3		MOB1B				KIAA1549
	RAB10	MCAM		BLMH		CAPNS1						AP1G1		NCF4		FAM105B				VGLL4
	PDAP1	H3F3B		ARHGAP32		ACIN1						CDC42SE1		GSK3B		DCUN1D5				UPF2
	MFHAS1	NDST1		ATXN1L		TOM1						METTL16		USP19		WNK3				MGAT4A
	LGTN	CSNK1G1		IRAK3		APOL6						NEURL		TAOK1		TSPAN13				SLC44A2
	KIAA1967	TMEM120B		PCNXL3		NELL2						GDAP1		PLCB1		DDX39B				ABR
	PRKAG1	DVL3		PPP2R2C		ITPKB						HKR1		UBE2N		C12orf29				AGPAT3
	SBF1	DZIP3		GRAMD4		CLDN10						SLC25A44		MREG		FAT3				GFAP
	TNFRSF13B	NT5DC3		SGTB		TSKU						DPP8		NAA50		DCX				SLC2A1
	BAP1	SNX1		AKTIP		GPR26						NMNAT2		AAGAB		PPM1E				ERC1
	SCRIB	BBC3		ERCC1		PRKCA						IRAK2		GPR55		GNAI1				OAS2
	FBRS	CCNF		SNX29		COL4A2						ALAD		ANKFY1		USH1C				METAP1
	EPB41	YME1L1		SLITRK4		RAB1B						ATP2A2		RANBP10		PGM1				NAA40
	NIPA1	PDGFRA		TFE3		FOXK1						ZDHHC7		MNAT1		PPIE				DCAF5
	DSTYK	KPNA6		CLN8		KCNK13						ADCY1		HS6ST3		CNTNAP3				HNRNPH3
	HNRNPC	CACHD1		COG3		PPP2R5D						E2F7		DNPEP		PHLDB2				CASP7
	RNF20	RAB3B		JAG1		NT5DC3						SZRD1		PIGT		SLC6A6				GSG2
	ADM	CEP85		SH2D1A		VCP						GIMAP8		SAP30L		NSUN7				ZDHHC3
	CLCN6	LAMC1		DLL1		COL9A3						LZTR1		ZC3H7A		PDE8A				DSN1
	MORC2	CBX5		ACADL		SYT12						ITPR2		PHF20		EHF				CAB39L
	SLC23A1	STK38		NEDD4L		TP53						EIF4A1		CCAR1		ZNF468				AGPAT6
	SLC5A6	SUGP2		SLC36A1		EP300						MTUS1		MRAS		GRHL1				FAM134C
	SPIC	ANO6		SLC26A7		ADIPOR2						IPO9		DAAM2		TGM1				SGTA
	TGOLN2	ZMYM2		RIMKLA		TANC2						FEN1		APCDD1L		KLHL1				HSDL2
	SCML2	NOTCH2		ZNF76		KANK1						PPIG		GFRA1		NENF				KCNH1
	KCTD15	HN1L		IKBKE		ABCC4						SYT9		LHFPL4		ATRNL1				USP48
	VPS4B	CORO1C		AQP1		PPP2R1B						MDN1		FAM105A		SEMA3D				EHD2
	SIVA1	DNMT3A		KIAA0513		ZC3H7B						CDK13		ARHGEF7						AP3S1
	ZBTB7A	RPL13A		PNPLA8		ORAI2						PRKCE		NRAS						ZMYND19
	RFWD3	UBOX5		MED26		FAM53B						CTDSPL2		NCLN						AGER
	PAGR1	WDYHV1		ZMAT3		UBE2J2						TEC		LGI2						CYTH2
	NODAL	KIAA0100		SEMA6A		BTBD9						XYLT2		CUX1						HDGF
	TRPC3	CYP4F11		RASGRP3		IGF1R						MAP1B		SMEK2						RNF150
	MYOCD	SETD4		SLC12A3		CORO6						SHROOM4		ANKRD53						CSF1
	LENG9	MTMR3		SRXN1		CPPED1						HADHA		NAGA						SLC11A2
	AMZ1	SLC7A1		C21orf62		DSTYK						SEC24C		SH3PXD2B						CDH20
	MLXIPL	ERLIN1		KLHL3		ABCF2						C8orf4		WBSCR16						NEFM
	SPANXN5	CYB5B		JMJD6		LCA5						RSU1		CCNO						GALNT3
	SPANXN1	DTNB		FGF1		INPP5A						MOB1B		AZI2						ADAR
	RUNX1T1	STARD8		CTNNBIP1		LIF						IGLON5		TTC7A						PSRC1
	GATSL2	GLG1		GRHL3		RPA2						ADAMTSL1		C6orf89						CNOT6L
	DGCR14	PDPK1		CALN1		FBXW11						PTPRG		USB1						CLCN3
	ZNF638	SYT2		ZNF238		SZRD1						EIF2C4		GNAI3						EIF3A
	COL19A1	ZBTB4		SMPD3		PLEC						GDF11		COL11A1						PALM2-AKAP2
	SHOX2	HERC2		CHCHD7		RPTOR						PTAR1		BSN						UNC5CL
	RWDD1	UBE2K		ALDH1A3		INF2						CBS		DPF2						TNRC18
	RUSC2	ADCY6		TMPRSS12		RPS23						KIAA1462		CHAT						PELP1
	GPR55	PLXNA4		TENM4		IGF1						GFAP		ABHD5						PRKAR1A
	CCDC174	ANKRD13B		IYD		FTSJ1						SENP5		EPB41L5						WDR82
	TMEM156	ATP8B2		PNPLA3		IKBKB						NSL1		SMAD9						TRAF1
	ATP6AP1L	TSPAN14		FETUB		EHMT1						SESN2		RAC2						ZNF202
	SLC38A5	FAM53B		SCNN1D		DHTKD1						MTPN		PPP1R16B						ATG7
	A1CF	UBE2J2		RANBP17		AKT1						FAM105B		IL21R						IPMK
	SEMA3E	USP46		GRM1		ABCC1						GRIN2A		PREPL						PRKAB2
	SLC35B1	PLXNA2		PARP9		HADHA						DCAF5		SSH2						NRN1
	FRMPD4	MKI67		NAA60		TMEM104						SH3BGRL2		TULP3						MID2
	CNNM4	DGKD		GK5		ABTB1						ZDHHC3		BTN3A3						TBC1D13
	BCL9L	NUDT21		DOK7		MFNG						WNK3		CHRNA7						STX6
	GCNT1	NOTCH3		RNF24		HTRA3						CDK9		RASA3						PIM1
	FBXO42	ANKRD22		ITPRIPL2		FTSJD2						PTGS1		NAT9						GFPT1
	DIS3L	MME		MUC5B		ARF3						ZNF589		LRRC32						PVR
	ZMYM6	ACACA		ZNF516		PVRL1						CDC14A		FCF1						ZCCHC24
	TMEM109	ABCD1		SENP6		DDX5						FUT1		MFAP4						GNPAT
	GOLGA3	NOL6		GPCPD1		TK1						CNOT6L		SLC25A22						DOCK9
	TULP4	YKT6		DKK1		PYGB						CLCN3		MTF2						TFAP2C
	RAPGEF1	ATHL1		C2orf48		ZDHHC3						EIF3A		OLA1						GNB1
	LGALS8	NRP1		SNAP91		FAM134C						PALM2-AKAP2		NF2						PI4KB
	FGF9	KIAA0930		NKAIN1		SORCS2						UNC5CL		SFXN5						SSH1
	E2F2	TMEM129		FAM132B		TMEM248						FKBP5		LMTK2						UBIAD1
	CBX6	PRR14L		DAK		TP73						CENPP		FDX1L						ENAH
	POLR3G	FGB		TMEM155		RNF157						ISG20L2		TRIM73						LIFR
	IDE	NMNAT2		SYNDIG1		C20orf194						PELP1		SH3TC2						TNKS
	TBC1D16	ATP2A2		TSPAN17		GGA1						TRAF1		BIN1						AIF1L
	PTGFRN	GFOD2		FAM221B		GMEB2						ERMP1		HRASLS5						NFIX
	CYLD	ADCY1		PDE11A		ATG7						PAG1		POLDIP3						SLC7A6
	ANTXR1	PLAU		MLST8		CSPG4						CASP2		IRF4						ST3GAL2
	ZFP30	PLEC		PALM2		NRN1						DLG2		CYB561D1						MYCBP
	TRIB1	RPTOR		TOR1A		GRM5						UNC13A		S100A14						MGAT3
	SLAMF1	CHCHD3		CENPO		CTSD						COL5A1		PAK2						PPP3R2
	ZNF99	ADCY9		NOS2		GRINA						ARL3		SMAD2						METTL21A
	C19orf40	METTL10		C3orf17		SLC30A2						GJB2		TNFRSF13B						NAA50
	STAT3	ITGA5		ANKS1A		FGFR3						CPT1A		SNRPD1						EIF5A
	RGS6	DHCR24		KIF17		FLT1						DOCK9		B3GAT1						TMEM164
	KRT74	SRSF4		MS4A10		NFIX						QPCTL		KRT6B						RALB
	KIAA0754	DAP3				CAMKK2						ARHGEF2		CABLES1						FBN3
	CCDC90B	GIT2				MREG						CGNL1		ZNF286A						TOR1AIP2
	GOLIM4	CTC1				APMAP						ENAH		ATAD2B						F5
	TMEM151B	TUFT1				TFCP2L1						PHC2		MTX3						HECW2
	CLMP	PLXNA1				TRANK1						FAM5B		AP1M1						DCAF4L2
	NUCB1	RALGAPB				TSC1						FLNB		LPP						AMBRA1
	SEL1L3	TCEB2				HSPA12A						LIFR		GAB2						PPM1H
	LPXN	TDP1				WIPI2						SOCS6		FBXO21						ZNF37A
	MRPS15	AP3S2				DRG1						RBM33		PADI4						ADPRH
	FAM213A	PHLPP2				PPM1H						ZNF280B		MECR						FAM120C
	ATP2B3	ZNF473				PCYT2						GABPA		NSUN5						IGFBP5
	TNFAIP8L2	CORO2B				PTPN3						TRIM9		ARHGAP32						RGS18
	PIK3C2B	CNIH4				TRMT2A						TAOK1		PAFAH1B1						FOXD1
	MARC2	MAPK11				POFUT2						ARL8A		PPP2R2C						FECH
	SLC22A6	MYO18A				PC						TNNI1		GRAMD4						HAS3
	CYP27C1	RING1				HES2						PCNX		MAN2C1						SFPQ
	OR6A2	SCARF1				RTEL1						ZNF766		EHD3						CDADC1
	HHIPL1	TMEM9				TTC7A						TRAK1		MCTS1						ARRDC2
	DZIP1L	AP1B1				ARL4C						GPR55		SNX29						COL7A1
	MTG1	KLHDC4				PLK3						NARG2		RIC8B						PRKG2
	TRIM35	XPO4				PTPRD						SMYD1		SH2D1A						SEC13
	GPHA2	RNF4				PPARA						RANBP10		FANCC						JHDM1D
	POLG	MAP1B				ADAMTS16						OXNAD1		CYP8B1						PTPRO
	CCDC134	HTR1D				SMYD5						HS6ST3		COL8A2						UGGT1
	CSNK1G2	C16orf58				YAP1						WARS2		PNPLA2						DIAPH2
	PYCARD	MYOC				ZNF562						DLX1		C15orf52						FAM105A
	TMX4	NTRK3				UBE2I						IGFBP5		NEDD4L						SAMD12
	VASH1	PPIA				RHOF						YDJC		SYT14						PLCG1
	ZNF48	RASL10B				CYLD						DCP1A		ATG13						ASB1
	WT1	PML				MAPRE3						TRIM6		RIMKLA						RAP1GAP
	WDR26	ADAMTSL1				TTLL4						CCAR1		ACAA2						SH3PXD2B
	TRIM39	CNTNAP2				P2RX6						PGAP1		MSANTD3						PHF8
	TNRC6C	UPF2				YPEL4						ANKRD52		SEC14L4						C6orf89
	SYNGR1	PRADC1				COL27A1						MRAS		PROS1						ARL4C
	STON2	ABR				MSI1						PPP1R1A		PLEKHH3						TSR2
	SPN	GDF11				SLC6A6						SFPQ		PSKH1						SSPN
	SLC43A2	STMN3				PTPMT1						ARRDC4		POLA2						EPPIN
	SHISA9	CUL4A				RIMS4						MTHFS		DCAF17						GOLGA6L9
	RNMTL1	ZNF780B				RAPGEF3						TMOD2		CYP19A1						ARHGAP5
	RCAN1	NSL1				IRF4						LZTFL1		ABCA13						PITRM1
	RBMS3	FAM105B				B3GAT1						DHFRL1		UBE2NL						ZNF248
	PRKCB	AGPAT5				GBA						COL7A1		KCNA4						SMYD5
	PIP4K2B	PALD1				MTR						LHFPL4		DENND3						PCYT1B
	PFKM	SH3BGRL2				MYBL2						ARSD		UBR7						CHD2
	PAQR8	ZFAND1				PITHD1						FAM105A		PAFAH2						MAGI1
	PALM2	TRRAP				WDR81						HES2		ICT1						GTDC2
	PABPN1	FAM160B1				MDGA1						RRM2B		SYK						ZNF480
	NEK9	EPB41L1				EFEMP2						CENPBD1		KCNE1						VASH1
	MGAT5	ZBTB2				HYAL1						PHF8		ZNF704						MRTO4
	LYRM2	DHX40				DUS2L						DDX46		SMPD3						GPR107
	IKZF2	UQCR10				MMP19						C6orf89		TSLP						EXOC7
	C21orf33	TCEB3				MALL						TSR2		MRPS18A						DIO1
	GJD3	MCAT				CES3						NEDD9		GPER						DNAL1
	STXBP2	PLEKHJ1				CCL17						COL11A1		IYD						CHST11
	FAXC	SLC27A1				LPHN3						EPPIN		SMCR8						AGPAT1
	FAM83F	VPS53				NYNRIN						ZNF248		ARHGAP35						ERG
	FAM167B	NETO2				RIC8B						GRIA4		LUC7L						ZNF605
	ENAH	CYTH2				COG3						FBXO10		DSCR3						RASA3
	EIF2B2	DCLRE1B				SEMA5A						CHD2		IFT140						LEPROT
	CISD3	FUT1				MOB3C						BARX2		RANBP17						RPP14
	BNIP3L	SLC25A15				C15orf52						HOXC9		SMPDL3B						SLC6A6
	BCL2L2-PABPN1	SCARB1				ZBTB5						BNC2		NAA60						KCNJ9
	ARRDC3	IKZF1				AQP1						ZFYVE26		FAN1						CORO2A
	ANKFY1	NFIB				DNASE1L1						CHST11		CELSR1						ENTPD4
	FANCA	UBE2G1				PMM2						RTKN2		GPC1						SFXN5
	APOL6	ADAR				CNDP2						ZNF605		TRIM74						GRIP2
	IL2RA	RERG				LHPP						LRRC32		DOK7						SH3TC2
	THEM4	SREK1IP1				CEL						PLA2G4F		ANKIB1						RPAIN
	WEE1	TSPAN4				AMPD3						ZNRF1		LEPRE1						SART3
	VTA1	TMEM132B				PRY2						KCNJ9		MUC5B						ABCB8
	SRCIN1	EIF5A2				MAT1A						SFXN5		MED31						CHERP
	SLC25A25	PELP1				GAS8						EGR3		TECPR2						CDC14B
	REEP2	TRAF1				RANBP17						GRIP2		SLMO2						TNFRSF13B
	RBM47	LARP4				PCIF1						SH3TC2		TPD52L1						SLC35B4
	IGLON5	RBM8A				NAA60						HRASLS5		SORBS1						SNRPD1
	HMGCS1	GMEB2				SLC17A7						EDA		DHRSX						MFSD6L
	DIP2C	ATG7				USP13						CSNK1D		TTC38						ADD1
	C4orf36	GALNT12				PPP1R17						CYB561D1		AQP3						CABLES1
	ARL3	DLG2				DNAJB5						INSIG2		SCRN1						SHC4
	POU3F3	GPC6				OLFML2A						KBTBD8		CTIF						QRSL1
	EMC8	MID2				GPSM1						TNFRSF13B		SPRED2						PAQR8
	PLEKHS1	CTSD				NBEAL2						DNAJC15		ESRRB						SORCS3
	MBNL1	FASTKD2				CASK						CABLES1		LMBR1						MTX3
	FAM26E	ATG4B				SLMO1						TBX5		NEBL						FAM118A
	VPREB1	P4HB				CLIP3						MTR		PDE11A						PCMTD2
	VAMP1	CLEC16A				PAX7						CYFIP2		ADAM21						TWIST2
	TLCD2	PVR				C8orf44						MRPS33		MAP4K2						PEX5
	GADD45GIP1	SLC30A2				PRY						PROM1		PALM2						RGS16
	PIGG	KDM4B				SLC25A42						SAMD4A		TRAPPC6A						ATXN1L
	CLTC	KIRREL2										RNF216		FBXO44						TBCEL
	TARDBP	BET1L										MALL		CAMK2B						SPRYD4
	ENPP5	EEF2K										MED20		CD27						AFAP1L1
	SMAD5	PDXK										NDOR1								DGKZ
	PINX1	ACTR1A										EHD3								HOOK3
	ZG16	CGNL1										ICAM4								ANP32E
	ATP6V1C1	CD109										INHBB								ADI1
	MED8	SPINK7										CD160								FKBP2
	PIGR	GPD1L										TBC1D5								TSPAN33
	BCL2L13	RRS1										ATXN10								MMP19
	GNG2	WNT4										GRHL2								PATE2
	GRAMD1B	RNF220										RANBP9								FOXD2
	RPS9	TOP1										AMOT								NDOR1
	C22orf46	MGAT3										PDGFB								BVES
	BTN3A2	EPG5										KIAA0513								CD160
	SURF6	DTD2										KCTD11								IL7R
	GRM8	IMPA1										RBBP4								MMP10
	ALDH5A1	TFCP2L1										TMEM135								ENDOU
	TYRO3	ABCA1										RASGRP3								EIF1AD
	NECAB3	TRANK1										SLC12A3								NIPSNAP1
	SLC16A5	SAV1										FCRL4								URB1
	RNF217	GPR55										CHCHD4								KIF13B
	RAPGEF6	ZNF445										CYTH4								FLG2
	MEF2D	ADD2										KCNA4								KLHL6
	ZNF619	ACADS										DENND3								AQP1
	DCLK3	IGFBP5										JMJD6								TNFRSF10D
	SEC14L6	SLC37A1										UGT3A1								IVL
	FLYWCH2	PPIE										ZNF704								KCTD11
	DKK3	PIPOX										CALN1								RBBP4
	TP53INP2	POLR2L										TNFSF15								SRXN1
	FGFR1OP	ANKRD52										RNF5								CHCHD4
	MUC17	PPP1R1A										ZNF81								SEMA3G
	TMEM199	ARRDC2										TENM4								CYP19A1
	ANK1	COL7A1										PRKCB								MYLK
	COL5A3	PRPS2										OAF								KCNA4
	B4GALNT3	LHFPL4										THSD4								UBR7
	ZNF776	RABEP1										LUC7L								RNF215
	ATP2B4	SORBS3										MACC1								RASGEF1C
	PAF1	SYNRG										NUBPL								TSPAN15
	SRRM2	PTPRO										KCNMA1								PTPRU
	EIF3D	CDH6										TTC5								ADAMTS6
	OSBP	ARHGEF28										ALG9								ZNF704
	FOXK1	RTEL1										CDKL2								CALN1
	APP	PLCG1										C16orf52								CYP27C1
	HMGXB3	CLYBL										SORBS1								TMPRSS11D
	UBTF	CENPBD1										ACSM2A								ADRA1A
	ARCN1	ADAP2										CEP63								IYD
	PHF19	C6orf89										PCSK4								INSR
	NDST1	FKRP										SERINC5								PNPLA3
	RASSF2	MED14										SLMO1								RGS5
	PRR13	BSN										CCDC3								CYP26B1
	SMARCC2	KIF24										ANO1								LUC7L
	KHSRP	CCDC113										FAM221B								SGCD
	HMGB2	SDCBP										EDA2R								GRM1
	SNX1	ABHD5										PAX7								C1QTNF2
	CENPB	ADAMTS16										HGSNAT								ERI3
	PAX3	PLEKHM3										ZNF84								RAD54L2
	TUBB	FBXO10										BRWD3								YPEL2
	SMCHD1	SMYD5										FRS3								ZNF641
	UQCC	B4GALT5										NPY1R								SERINC5
	FZD5	CHD2																		CACNA1C
	RAB3B	RHOF																		ACTR8
	LAMC1	MAGI1																		TSPAN17
	TSPAN3	PAK3																		RAG1
	PLOD1	VASH1																		L3MBTL4
	SLC7A2	EXOC7																		FAM221B
	SEC62	DAPK3																		PAX7
	FBXW2	ITPK1																		ABAT
	HYOU1	VPRBP																		MEGF11
	TBC1D22B	ZNF107																		ASB11
	FBXO3	PRSS22																		ST8SIA4
	CYB5R3	COPE																		RXRA
	LMF2	SCIN																		ZSWIM1
	TRA2B	BOK																		STIM2
	QSOX1	MSI1																		DLG4
	KRT77	LRRC32
	SYT2	ZZEF1
	ZBTB4	ADGB
	FAM98B	SLC25A22
	UHRF1BP1	CTDSP2
	SPRYD3	ZNRF1
	DDB1	KDR
	WNT10B	SLC6A6
	YTHDC1	PDXDC1
	ADCY6	FRMD8
	RET	RIMS4
	ZBTB6	SFXN5
	C1orf21	PRR15L
	SLC25A4	ARHGEF10
	ORAI2	GRIP2
	GGA2	ZMAT4
	GNB2	POLDIP3
	UBE3C	RAPGEF3
	KIF1A	CYB561D1
	BTBD9	HIP1R
	OAZ2	CD47
	TBC1D9	PDP2
	CNOT6	SLC35B4
	STC2	PMP2
	TUBB4B	MYO9B
	SARS2	GSG1L
	TNPO3	TTC33
	HOXA7	MTR
	SNX30	OXSR1
	CDC42SE1	GALNT10
	NEURL	MARK4
	SEC63	GAB2
	CLIC1	RND1
	PPIL1	GCAT
	FOXG1	FCAR
	ST6GAL1	HOOK3
	KIAA0930	IRAK3
	TMEM129	OAT
	EIF5AL1	HYAL1
	DPP8	PAQR5
	TUBB6	PTPRB
	SYNJ1	RALGAPA2
	AHR	CES3
	FZD10	MYEOV
	ILF2	SECTM1
	ANGEL1	ERCC1
	C6orf120	SEMA5A
	CYTH1	ZNF667
	HOXC8	TNF
	DPF1	NIPSNAP1
	FADS1	KHDC3L
	PLEC	KIF13B
	MOCS1	KAT5
	SNX8	PMM2
	NT5C2	MPPED2
	SIGMAR1	CDK10
	ZNF618	PRRX1
	TMEM190	ADAM33
	EZH1	SEMA3G
	ADAMTS2	TDRD3
	ZNF555	VAV1
	PPIG	ENG
	SLC39A7	POLA2
	MDN1	CNDP2
	CFLAR	DENND3
	MUC13	GMPPA
	NPTX1	JMJD6
	C16orf70	AKR7L
	HOXC6	UNC5C
	TMEM25	HEXA
	RING1	CALN1
	LIMS1	USP2
	SCARF1	TENM4
	FNBP1	DIS3
	PIH1D1	PRTG
	ARHGEF12	EIF2C1
	MAP1B	NIT2
	DDX23	GRM1
	SHROOM4	TTLL5
	NTRK3	DOCK3
	TMEM104	SLC17A7
	KIAA1549	MUC5B
	UPF2	TIMM44
	RHEB	PARP8
	TJP2	STK19
	C12orf5	ITIH5
	PAQR3	SEMA3B
	CIT	VSIG1
	GFAP	PHF21B
	SENP5	TNFRSF11A
	SLC2A1	GABRA3
	SESN2	BTNL9
	GPR37L1	SPERT
	OAS2	PTPN21
	COLQ	FAM132B
	ARID5B	DLD
	SLC39A8	TEKT3
	CDON	FAM65B
	FAM20B	IL11RA
	AGPAT6	SYNDIG1
	TMEM248	FAM160B2
	DEDD	PAX7
	USP48	KRT85
	RAB35	TOR1A
	OGDH	WDR91
	AGER	SNCB
	FADS2	IL25
	CYTH2	NOS2
	TUBB4A	RXRA
	HDGF	CEACAM6
	LRP3
	STK4
	NEFM
	PI16
	EIF3A
	UNC5CL
	MEST
	NRP2
	TNRC18
	PELP1
	ZNF202
	ARID3A
	SETD3
	STAT5A
	TBC1D13
	STX6
	UBE2G2
	C6orf141
	CTDP1
	ACER3
	NFIX
	GPD1L
	SLC7A6
	RBM33
	ST3GAL2
	ATP10D
	CYB5D1
	METTL21A
	NAA50
	EIF5A
	TMEM164
	MRPS25
	SMYD1
	DNPEP
	AMBRA1
	RUNX1
	GPR83
	CMTM4
	PPIE
	HNRNPR
	FOXD1
	ATPIF1
	TMOD2
	LZTFL1
	LHFPL4
	PFKFB2
	PTPRO
	SYT15
	KCNJ15
	HES2
	BTG2
	SAMD12
	SLC27A4
	CENPBD1
	SH3PXD2B
	C6orf89
	ALDH3A2
	GATS
	SSPN
	TAB1
	KIF24
	PAQR6
	SMYD5
	CHD2
	SLC17A6
	GTDC2
	TAF8
	ZNF480
	MRTO4
	GPR107
	DIO1
	PERP
	VPRBP
	ERG
	ZNF605
	TRMT5
	TRPS1
	NPR1
	RASA3
	CAMK2G
	RPP14
	SBNO1
	SLC6A6
	NADK
	KCNJ9
	DUSP16
	MOBP
	ANP32C
	ENTPD4
	LMTK2
	RNF19B
	SH3TC2
	PITPNA
	ABCB8
	CD226
	GJC1
	SNRPD1
	CD96
	ECE1
	ADD1
	CABLES1
	LPIN3
	QRSL1
	GSG1L
	SORCS3
	KLHL21
	HMP19
	OXSR1
	GALNT10
	MAN2A2
	TWIST2
	TNS1
	PTCD1
	PRX
	ABTB2
	ATXN1L
	PYCRL
	DGKZ
	HOOK3
	FKBP2
	TSPAN33
	SDR16C5
	IGFN1
	NDOR1
	INHBB
	TFE3
	ARX
	STK16
	ENDOU
	TBC1D5
	MOB3C
	COL8A2
	ANAPC16
	TBKBP1
	GLYCTK
	GPT2
	SLIT1
	VSTM2L
	KCTD11
	TMEM185A
	SRXN1
	CHCHD4
	CYP19A1
	RND2
	MYLK
	KCNA4
	RNF14
	IL17RA
	DSC1
	CALN1
	RGS5
	LAMTOR1
	CYP26B1
	LUC7L
	IFT140
	SLC41A3
	EIF2C1
	MACC1
	LSAMP
	NAA60
	C1QTNF2
	SEC14L3
	ABHD3
	PIGU
	ZKSCAN2
	ALG9
	ERI3
	RAD54L2
	HERC5
	YPEL2
	PHF21B
	PSMB8
	TTC38
	SCRN1
	ZNF641
	FAM132B
	SLMO1
	CACNA1C
	RPS19BP1
	MBD2
	ETV4
	BAIAP2
	FAM221B
	PAX7
	ABAT
	MEGF11
	TTC17
	SYPL2

## Sheet: Table S3
List of miRNAs with the Same target Genes
Type of Cancer	miRNAs	miRNA count	Target Gene
Gastric cancer	hsa-miR-877-3p, hsa-miR-149-5p	2	GLUL
Gastric cancer	hsa-miR-877-3p, hsa-miR-149-5p	2	TYRO3
Gastric cancer	hsa-miR-877-3p, hsa-miR-149-5p	2	LRRFIP1
Gastric cancer	hsa-miR-877-3p, hsa-miR-149-5p	2	GIGYF1
Gastric cancer	hsa-miR-877-3p, hsa-miR-149-5p	2	TRIM28
Gastric cancer	hsa-miR-877-3p, hsa-miR-149-5p	2	EWSR1
Gastric cancer	hsa-miR-877-3p, hsa-miR-149-5p	2	UTP18
Gastric cancer	hsa-miR-877-3p, hsa-miR-149-5p	2	FKBP4
Gastric cancer	hsa-miR-877-3p, hsa-miR-149-5p	2	KIF1C
Gastric cancer	hsa-miR-877-3p, hsa-miR-149-5p	2	PRRC2C
Gastric cancer	hsa-miR-877-3p, hsa-miR-149-5p	2	HNRNPH1
Gastric cancer	hsa-miR-877-3p, hsa-miR-149-5p	2	DNMT1
Gastric cancer	hsa-miR-877-3p, hsa-miR-149-5p	2	WNK1
Gastric cancer	hsa-miR-877-3p, hsa-miR-149-5p	2	RPS9
Gastric cancer	hsa-miR-877-3p, hsa-miR-149-5p	2	SNRNP200
Gastric cancer	hsa-miR-877-3p, hsa-miR-149-5p	2	NACA
Gastric cancer	hsa-miR-877-3p, hsa-miR-149-5p	2	ACLY
Gastric cancer	hsa-miR-877-3p, hsa-miR-149-5p	2	FAM216A
Gastric cancer	hsa-miR-877-3p, hsa-miR-149-5p	2	PBX1
Gastric cancer	hsa-miR-877-3p, hsa-miR-149-5p	2	PTPRK
Gastric cancer	hsa-miR-877-3p, hsa-miR-149-5p	2	KPNB1
Gastric cancer	hsa-miR-877-3p, hsa-miR-149-5p	2	WDR62
Gastric cancer	hsa-miR-877-3p, hsa-miR-149-5p	2	AKT2
Gastric cancer	hsa-miR-877-3p, hsa-miR-149-5p	2	EIF3C
Gastric cancer	hsa-miR-877-3p, hsa-miR-149-5p	2	HUWE1
Gastric cancer	hsa-miR-877-3p, hsa-miR-149-5p	2	NOMO3
Gastric cancer	hsa-miR-877-3p, hsa-miR-149-5p	2	ACTG1
Gastric cancer	hsa-miR-877-3p, hsa-miR-149-5p	2	NIPA1
Gastric cancer	hsa-miR-877-3p, hsa-miR-149-5p	2	DBN1
Gastric cancer	hsa-miR-877-3p, hsa-miR-149-5p	2	GAPDH
Gastric cancer	hsa-miR-877-3p, hsa-miR-149-5p	2	HSPA1B
Gastric cancer	hsa-miR-877-3p, hsa-miR-149-5p	2	KIAA1967
Gastric cancer	hsa-miR-877-3p, hsa-miR-149-5p	2	MYH9
Gastric cancer	hsa-miR-877-3p, hsa-miR-149-5p	2	KLHDC3
Gastric cancer	hsa-miR-877-3p, hsa-miR-149-5p	2	KHNYN
Gastric cancer	hsa-miR-877-3p, hsa-miR-149-5p	2	ND6
Gastric cancer	hsa-miR-877-3p, hsa-miR-149-5p	2	SBF1
Gastric cancer	hsa-miR-877-3p, hsa-miR-149-5p	2	AGO1
Gastric cancer	hsa-miR-877-3p, hsa-miR-149-5p	2	NUCKS1
Gastric cancer	hsa-miR-877-3p, hsa-miR-149-5p	2	TTL
Gastric cancer	hsa-miR-877-3p, hsa-miR-149-5p	2	ATP5A1
Gastric cancer	hsa-miR-877-3p, hsa-miR-149-5p	2	CRAMP1L
Gastric cancer	hsa-miR-877-3p, hsa-miR-149-5p	2	DGCR14
Gastric cancer	hsa-miR-877-3p, hsa-miR-149-5p	2	SPAG5
Gastric cancer	hsa-miR-877-3p, hsa-miR-149-5p	2	GOLIM4
Gastric cancer	hsa-miR-877-3p, hsa-miR-149-5p	2	YWHAE
Gastric cancer	hsa-miR-877-3p, hsa-miR-149-5p	2	PALM2
Gastric cancer	hsa-miR-149-5p, hsa-miR-582-3p	2	ARHGEF39
Gastric cancer	hsa-miR-582-3p, hsa-miR-877-3p	2	LENG9
Gastric cancer	hsa-miR-582-3p, hsa-miR-133a-3p	2	FAM160B1
Gastric cancer	hsa-miR-149-5p, hsa-miR-133a-3p	2	SERNINH1
Gastric cancer	hsa-miR-149-5p, hsa-miR-133a-3p	2	SP1
Gastric cancer	hsa-miR-149-5p, hsa-miR-133a-3p	2	MYPN
Gastric cancer	hsa-miR-149-5p, hsa-miR-133a-3p	2	IBA57
Gastric cancer	hsa-miR-149-5p, hsa-miR-133a-3p	2	PACS2
Gastric cancer	hsa-miR-149-5p, hsa-miR-133a-3p	2	TMEM59
Gastric cancer	hsa-miR-877-3p, hsa-miR-133a-3p	2	SUPT16H
Gastric cancer	hsa-miR-877-3p, hsa-miR-133a-3p	2	PIGR
Gastric cancer	hsa-miR-877-3p, hsa-miR-133a-3p	2	SYAP1
Gastric cancer	hsa-miR-877-3p, hsa-miR-133a-3p	2	IP6K1
Gastric cancer	hsa-miR-877-3p, hsa-miR-133a-3p	2	APOL6
Gastric cancer	hsa-miR-877-3p, hsa-miR-133a-3p	2	PSMC4
Gastric cancer	hsa-miR-877-3p, hsa-miR-133a-3p	2	ARL6IP1
Hepatocellular carcinoma	hsa-miR-449c-5p, hsa-miR-449a	2	MYC
Hepatocellular carcinoma	hsa-miR-449c-5p,hsa-miR-1270, hsa-miR-136-5p	3	MTDH
Hepatocellular carcinoma	hsa-miR-449c-5p, hsa-miR-449a	2	TGFBR2
Hepatocellular carcinoma	hsa-miR-449c-5p, hsa-miR-449a	2	EVI5L
Hepatocellular carcinoma	hsa-miR-449c-5p, hsa-miR-449a	2	MFSD8
Hepatocellular carcinoma	hsa-miR-449c-5p, hsa-miR-449a	2	HIRIP3
Hepatocellular carcinoma	hsa-miR-449c-5p, hsa-miR-449a	2	CNOT4
Hepatocellular carcinoma	hsa-miR-449c-5p, hsa-miR-449a	2	SPAM1
Hepatocellular carcinoma	hsa-miR-449c-5p, hsa-miR-217	2	ZNF317
Hepatocellular carcinoma	hsa-miR-449c-5p, hsa-miR-449a	2	EFNB1
Hepatocellular carcinoma	hsa-miR-449c-5p, hsa-miR-34a-3p	2	KCTD5
Hepatocellular carcinoma	hsa-miR-449c-5p, hsa-miR-449a	2	IFNLR1
Hepatocellular carcinoma	hsa-miR-449c-5p, hsa-miR-449a	2	CDK6
Hepatocellular carcinoma	hsa-miR-449c-5p, hsa-miR-449a	2	ARHGAP1
Hepatocellular carcinoma	hsa-miR-449c-5p, hsa-miR-449a	2	BAZ2A
Hepatocellular carcinoma	hsa-miR-449c-5p, hsa-miR-449a	2	MAST3
Hepatocellular carcinoma	hsa-miR-449c-5p, hsa-miR-449a	2	XBP1P1
Hepatocellular carcinoma	hsa-miR-449c-5p, hsa-miR-449a, hsa-miR-331-3p	3	GIGYF1
Hepatocellular carcinoma	hsa-miR-449c-5p, hsa-miR-449a	2	C18orf32
Hepatocellular carcinoma	hsa-miR-449c-5p,hsa-miR-34a-3p	2	XIAP
Hepatocellular carcinoma	hsa-miR-449c-5p,hsa-miR-34a-3p	2	IGF1R
Hepatocellular carcinoma	hsa-miR-449c-5p, hsa-miR-1270	2	UBXN2A
Hepatocellular carcinoma	hsa-miR-449c-5p, hsa-miR-217	2	HIF1A
Hepatocellular carcinoma	hsa-miR-449c-5p, hsa-miR-449a	2	GXYLT2
Hepatocellular carcinoma	hsa-miR-449c-5p, hsa-miR-136-5p	2	ATXN1
Hepatocellular carcinoma	hsa-miR-449c-5p, hsa-miR-449a	2	VASN
Hepatocellular carcinoma	hsa-miR-449c-5p, hsa-miR-449a	2	ITGA11
Hepatocellular carcinoma	hsa-miR-449c-5p, hsa-miR-449a	2	DDA1
Hepatocellular carcinoma	hsa-miR-136-5p, hsa-miR-449a	2	BCL2
Hepatocellular carcinoma	hsa-miR-136-5p, hsa-miR-331-3p	2	UBQLN1
Hepatocellular carcinoma	hsa-miR-136-5p, hsa-miR-331-3p	2	NARS
Hepatocellular carcinoma	hsa-miR-136-5p, hsa-miR-331-3p	2	MTPN
Hepatocellular carcinoma	hsa-miR-136-5p, hsa-miR-331-3p	2	GNAS
Hepatocellular carcinoma	hsa-miR-136-5p, hsa-miR-331-3p	2	ABI2
Hepatocellular carcinoma	hsa-miR-136-5p, hsa-miR-34a-3p	2	RPL7L1
Hepatocellular carcinoma	hsa-miR-136-5p, hsa-miR-1270	2	CENPN
Hepatocellular carcinoma	hsa-miR-136-5p, hsa-miR-331-3p	2	SEPN1
Hepatocellular carcinoma	hsa-miR-136-5p, hsa-miR-1270	2	RBM8A
Hepatocellular carcinoma	hsa-miR-136-5p，hsa-miR-331-3p	2	UNC13A
Hepatocellular carcinoma	hsa-miR-331-3p, hsa-miR-217	2	FHIT
Hepatocellular carcinoma	hsa-miR-331-3p,hsa-miR-449a	2	TM9SF3
Hepatocellular carcinoma	hsa-miR-331-3p,hsa-miR-449a	2	HSPA1B
Hepatocellular carcinoma	hsa-miR-331-3p, hsa-miR-1270	2	PRRC2B
Hepatocellular carcinoma	hsa-miR-331-3p, hsa-miR-34a-3p	2	TMEM120B
Hepatocellular carcinoma	hsa-miR-331-3p, hsa-miR-1270	2	IGFBP5
Hepatocellular carcinoma	hsa-miR-331-3p, hsa-miR-217, hsa-miR-449a	3	SIRT1
Hepatocellular carcinoma	hsa-miR-331-3p, hsa-miR-34a-3p	2	CTNNB1
Hepatocellular carcinoma	hsa-miR-331-3p, hsa-miR-449a	2	APOPT1
Hepatocellular carcinoma	hsa-miR-331-3p, hsa-miR-449a	2	VPS37B
Hepatocellular carcinoma	hsa-miR-331-3p, hsa-miR-449a	2	MAZ
Hepatocellular carcinoma	hsa-miR-331-3p, hsa-miR-217	2	BTG1
Hepatocellular carcinoma	hsa-miR-34a-3p, hsa-miR-217	2	PTEN
Hepatocellular carcinoma	hsa-miR-34a-3p, hsa-miR-1270	2	HNRNPU
Hepatocellular carcinoma	hsa-miR-34a-3p, hsa-miR-217	2	NR4A2
Hepatocellular carcinoma	hsa-miR-449a, hsa-miR-217	2	E2F3
Hepatocellular carcinoma	hsa-miR-449a,hsa-miR-217	2	SLC4A2
Hepatocellular carcinoma	hsa-miR-449a, hsa-miR-1270	2	TNRC18P2
Hepatocellular carcinoma	hsa-miR-449a, hsa-miR-1270	2	ZRSR1
Hepatocellular carcinoma	hsa-miR-449a, hsa-miR-217	2	HOXA13
Hepatocellular carcinoma	hsa-miR-217, hsa-miR-1270	2	BACH2
Colorectal cancer	hsa-miR-133a-3p, hsa-miR-1301-3p, hsa-miR-17-3p	3	PKM
Colorectal cancer	hsa-miR-133a-3p, hsa-miR-17-3p	2	FSCN1
Colorectal cancer	hsa-miR-133a-3p, hsa-miR-6833-3p	2	RFT1
Colorectal cancer	hsa-miR-133a-3p, hsa-miR-6833-3p, hsa-miR-1236-3p	3	SMIM14
Colorectal cancer	hsa-miR-133a-3p, hsa-miR-1301-3p, hsa-miR-17-3p	3	SESN2
Colorectal cancer	hsa-miR-133a-3p, hsa-miR-1301-3p	2	HIST2H2AC
Colorectal cancer	hsa-miR-133a-3p, hsa-miR-6833-3p, hsa-miR-1236-3p	3	THBS2
Colorectal cancer	hsa-miR-133a-3p, hsa-miR-122-3p	2	MYPN
Colorectal cancer	hsa-miR-133a-3p, hsa-miR-1236-3p	2	IBA57
Colorectal cancer	hsa-miR-133a-3p, hsa-miR-1301-3p	2	ATP13A3
Colorectal cancer	hsa-miR-133a-3p, hsa-miR-142-3p	2	TMEM59
Colorectal cancer	hsa-miR-133a-3p, hsa-miR-142-3p, hsa-miR-17-3p	3	IP6K1
Colorectal cancer	hsa-miR-133a-3p, hsa-miR-142-3p	2	SERPINH1
Colorectal cancer	hsa-miR-133a-3p, hsa-miR-1236-3p	2	PIGR
Colorectal cancer	hsa-miR-6833-3p, hsa-miR-1236-3p	2	ADIPOR2
Colorectal cancer	hsa-miR-6833-3p, hsa-miR-17-3p	2	FBXL20
Colorectal cancer	hsa-miR-6833-3p, hsa-miR-1236-3p	2	FHL2
Colorectal cancer	hsa-miR-6833-3p, hsa-miR-1236-3p	2	ATXN1
Colorectal cancer	hsa-miR-6833-3p,hsa-miR-122-3p	2	KARS
Colorectal cancer	hsa-miR-6833-3p, hsa-miR-1236-3p	2	ZNF99
Colorectal cancer	hsa-miR-6833-3p, hsa-miR-1182	2	KIAA0391
Colorectal cancer	hsa-miR-6833-3p, hsa-miR-142-3p	2	ZNF701
Colorectal cancer	hsa-miR-6833-3p, hsa-miR-1236-3p	2	PKIA
Colorectal cancer	hsa-miR-6833-3p, hsa-miR-1301-3p	2	CPEB3
Colorectal cancer	hsa-miR-6833-3p, hsa-miR-1236-3p	2	PLCL1
Colorectal cancer	hsa-miR-6833-3p, hsa-miR-1236-3p	2	MYBPC1
Colorectal cancer	hsa-miR-6833-3p, hsa-miR-506-3p	2	NFIX
Colorectal cancer	hsa-miR-6833-3p, hsa-miR-17-3p	2	WDR59
Colorectal cancer	hsa-miR-6833-3p, hsa-miR-1236-3p	2	TIMM10
Colorectal cancer	hsa-miR-6833-3p, hsa-miR-1236-3p	2	CYLD
Colorectal cancer	hsa-miR-6833-3p, hsa-miR-1236-3p	2	FAM53B
Colorectal cancer	hsa-miR-6833-3p, hsa-miR-1236-3p	2	PVRL4
Colorectal cancer	hsa-miR-6833-3p, hsa-miR-1236-3p	2	ATP6AP1L
Colorectal cancer	hsa-miR-6833-3p, hsa-miR-1236-3p	2	CCL16
Colorectal cancer	hsa-miR-6833-3p, hsa-miR-122-3p	2	PPAP2B
Colorectal cancer	hsa-miR-6833-3p, hsa-miR-1236-3p	2	ONECUT3
Colorectal cancer	hsa-miR-6833-3p, hsa-miR-142-3p	2	KMT2A
Colorectal cancer	hsa-miR-6833-3p, hsa-miR-17-3p, hsa-miR-1236-3p, hsa-miR-142-3p	4	HOXA13
Colorectal cancer	hsa-miR-6833-3p, hsa-miR-1236-3p	2	SLC5A12
Colorectal cancer	hsa-miR-6833-3p, hsa-miR-1236-3p	2	PITPNM3
Colorectal cancer	hsa-miR-6833-3p, hsa-miR-142-3p	2	SIK2
Colorectal cancer	hsa-miR-6833-3p, hsa-miR-1301-3p	2	FAM9C
Colorectal cancer	hsa-miR-6833-3p, hsa-miR-1236-3p	2	SLC25A32
Colorectal cancer	hsa-miR-6833-3p, hsa-miR-17-3p, hsa-miR-1236-3p, hsa-miR-122-3p	4	SEMA3E
Colorectal cancer	hsa-miR-6833-3p, hsa-miR-1236-3p, hsa-let-7i-3p	3	MYOCD
Colorectal cancer	hsa-miR-6833-3p, hsa-miR-1236-3p	2	DCLK3
Colorectal cancer	hsa-miR-6833-3p, hsa-miR-1236-3p	2	SPOP
Colorectal cancer	hsa-miR-6833-3p, hsa-miR-1236-3p	2	EVC2
Colorectal cancer	hsa-miR-6833-3p, hsa-miR-1236-3p	2	HIBADH
Colorectal cancer	hsa-miR-6833-3p, hsa-miR-1236-3p	2	KLF2
Colorectal cancer	hsa-miR-6833-3p, hsa-miR-142-3p	2	USP37
Colorectal cancer	hsa-miR-6833-3p, hsa-miR-1182	2	TSKU
Colorectal cancer	hsa-miR-6833-3p, hsa-miR-1236-3p	2	TMEM55A
Colorectal cancer	hsa-miR-6833-3p, hsa-miR-1236-3p	2	SSR3
Colorectal cancer	hsa-miR-6833-3p, hsa-miR-1236-3p	2	PLA2G16
Colorectal cancer	hsa-miR-6833-3p, hsa-miR-1236-3p	2	NPTX1
Colorectal cancer	hsa-miR-6833-3p, hsa-miR-142-3p	2	LPP
Colorectal cancer	hsa-miR-6833-3p, hsa-miR-506-3p	2	KLHL28
Colorectal cancer	hsa-miR-6833-3p, hsa-miR-1236-3p	2	HOXB5
Colorectal cancer	hsa-miR-6833-3p, hsa-miR-1236-3p	2	GPR26
Colorectal cancer	hsa-miR-6833-3p, hsa-miR-1236-3p	2	FMN1
Colorectal cancer	hsa-miR-6833-3p, hsa-miR-122-3p	2	DENND5B
Colorectal cancer	hsa-miR-6833-3p, hsa-miR-1236-3p	2	C2CD2L
Colorectal cancer	hsa-miR-6833-3p, hsa-miR-1236-3p	2	C1orf115
Colorectal cancer	hsa-miR-6833-3p, hsa-miR-1236-3p	2	BICC1
Colorectal cancer	hsa-miR-6833-3p, hsa-miR-142-3p	2	SLC39A9
Colorectal cancer	hsa-miR-6833-3p, hsa-miR-1236-3p	2	LZIC
Colorectal cancer	hsa-miR-6833-3p, hsa-miR-142-3p	2	TOR1AIP2
Colorectal cancer	hsa-miR-6833-3p, hsa-miR-1236-3p	2	DR1
Colorectal cancer	hsa-miR-6833-3p, hsa-miR-1236-3p， hsa-miR-1301-3p	3	CELF1
Colorectal cancer	hsa-miR-6833-3p, hsa-miR-122-3p, hsa-miR-142-3p	3	ZNF682
Colorectal cancer	hsa-miR-6833-3p, hsa-miR-17-3p	2	MTA1
Colorectal cancer	hsa-miR-6833-3p, hsa-miR-142-3p	2	GOLGA5
Colorectal cancer	hsa-miR-6833-3p, hsa-miR-1236-3p	2	CMKLR1
Colorectal cancer	hsa-miR-6833-3p, hsa-miR-1236-3p	2	TMEM174
Colorectal cancer	hsa-miR-6833-3p, hsa-miR-1236-3p	2	EMCN
Colorectal cancer	hsa-miR-6833-3p, hsa-miR-1236-3p	2	PTPRN2
Colorectal cancer	hsa-miR-6833-3p, hsa-miR-1182	2	NLN
Colorectal cancer	hsa-miR-6833-3p, hsa-miR-1182, hsa-miR-1236-3p	3	PRDM10
Colorectal cancer	hsa-miR-6833-3p, hsa-miR-1236-3p	2	LMTK2
Colorectal cancer	hsa-miR-6833-3p, hsa-miR-1236-3p	2	PALM2
Colorectal cancer	hsa-miR-6833-3p, hsa-miR-1236-3p	2	SAMD7
Colorectal cancer	hsa-miR-6833-3p, hsa-miR-1236-3p	2	KRTAP4-9
Colorectal cancer	hsa-miR-6833-3p, hsa-miR-142-3p	2	DIP2A
Colorectal cancer	hsa-miR-6833-3p, hsa-miR-1236-3p	2	CMC4
Colorectal cancer	hsa-miR-6833-3p, hsa-miR-1236-3p	2	PPP1R3E
Colorectal cancer	hsa-miR-6833-3p, hsa-miR-1236-3p	2	CENPJ
Colorectal cancer	hsa-miR-6833-3p, hsa-miR-1236-3p	2	PKHD1
Colorectal cancer	hsa-miR-6833-3p， hsa-miR-1236-3p	2	KCNK5
Colorectal cancer	hsa-miR-6833-3p， hsa-miR-1301-3p	2	SLC25A26
Colorectal cancer	hsa-miR-6833-3p, hsa-miR-1182, hsa-miR-1236-3p	3	PAGR1
Colorectal cancer	hsa-miR-6833-3p, hsa-miR-1236-3p	2	CSNK1A1
Colorectal cancer	hsa-miR-6833-3p, hsa-miR-1236-3p	2	MTF2
Colorectal cancer	hsa-let-7i-3p, hsa-miR-142-3p	2	KLHL15
Colorectal cancer	hsa-let-7i-3p, hsa-miR-506-3p	2	ACTB
Colorectal cancer	hsa-miR-1301-3p, hsa-miR-506-3p	2	HDLBP
Colorectal cancer	hsa-miR-1301-3p, hsa-miR-1182	2	RAD23B
Colorectal cancer	hsa-miR-1301-3p, hsa-miR-142-3p, hsa-miR-1236-3p	3	HMGA1
Colorectal cancer	hsa-miR-1301-3p, hsa-miR-506-3p， hsa-miR-17-3p	3	VIM
Colorectal cancer	hsa-miR-1301-3p, hsa-miR-142-3p	2	ZCCHC14
Colorectal cancer	hsa-miR-1301-3p, hsa-miR-1182	2	RANGAP1
Colorectal cancer	hsa-miR-1301-3p, hsa-miR-17-3p	2	UBA1
Colorectal cancer	hsa-miR-1301-3p, hsa-miR-506-3p	2	TMEM41A
Colorectal cancer	hsa-miR-1301-3p, hsa-miR-506-3p	2	LMNB1
Colorectal cancer	hsa-miR-1301-3p, hsa-miR-506-3p	2	ZNF507
Colorectal cancer	hsa-miR-1301-3p, hsa-miR-142-3p	2	ARL14EP
Colorectal cancer	hsa-miR-1301-3p, hsa-miR-17-3p	2	TMED10
Colorectal cancer	hsa-miR-1301-3p, hsa-miR-142-3p	2	CSNK1G3
Colorectal cancer	hsa-miR-1301-3p, hsa-miR-1236-3p	2	FOXC1
Colorectal cancer	hsa-miR-1301-3p, hsa-miR-506-3p	2	EFCAB14
Colorectal cancer	hsa-miR-1301-3p, hsa-miR-142-3p	2	CDCA4
Colorectal cancer	hsa-miR-1301-3p, hsa-miR-17-3p	2	MRS2
Colorectal cancer	hsa-miR-1301-3p, hsa-miR-17-3p	2	TFRC
Colorectal cancer	hsa-miR-122-3p, hsa-miR-1236-3p	2	ZNF275
Colorectal cancer	hsa-miR-122-3p, hsa-miR-1236-3p	2	GBP4
Colorectal cancer	hsa-miR-122-3p, hsa-miR-142-3p	2	ARL10
Colorectal cancer	hsa-miR-122-3p, hsa-miR-142-3p, hsa-miR-1236-3p	3	HMGB1
Colorectal cancer	hsa-miR-122-3p, hsa-miR-1236-3p	2	CABP4
Colorectal cancer	hsa-miR-122-3p, hsa-miR-506-3p	2	LRRC58
Colorectal cancer	hsa-miR-142-3p, hsa-miR-17-3p	2	BTG2
Colorectal cancer	hsa-miR-142-3p, hsa-miR-506-3p	2	PSMB5
Colorectal cancer	hsa-miR-142-3p, hsa-miR-17-3p	2	GPC4
Colorectal cancer	hsa-miR-142-3p, hsa-miR-17-3p	2	FAM98A
Colorectal cancer	hsa-miR-142-3p, hsa-miR-1236-3p	2	CLIC4
Colorectal cancer	hsa-miR-142-3p, hsa-miR-506-3p, hsa-miR-1236-3p	3	ZNF460
Colorectal cancer	hsa-miR-142-3p, hsa-miR-17-3p	2	PNO1
Colorectal cancer	hsa-miR-142-3p, hsa-miR-1236-3p	2	DPY19L4
Colorectal cancer	hsa-miR-142-3p, hsa-miR-506-3p	2	ZNF678
Colorectal cancer	hsa-miR-142-3p, hsa-miR-17-3p	2	SMG1
Colorectal cancer	hsa-miR-142-3p, hsa-miR-1236-3p	2	PSMD11
Colorectal cancer	hsa-miR-142-3p, hsa-miR-1236-3p	2	MEF2D
Colorectal cancer	hsa-miR-142-3p, hsa-miR-506-3p	2	TROVE2
Colorectal cancer	hsa-miR-142-3p, hsa-miR-17-3p	2	PPIL4
Colorectal cancer	hsa-miR-142-3p, hsa-miR-506-3p	2	IFNAR2
Colorectal cancer	hsa-miR-142-3p, hsa-miR-17-3p	2	CCNG1
Colorectal cancer	hsa-miR-142-3p, hsa-miR-506-3p	2	AZF1
Colorectal cancer	hsa-miR-142-3p, hsa-miR-1236-3p	2	PANK3
Colorectal cancer	hsa-miR-506-3p, hsa-miR-1236-3p	2	CDK6
Colorectal cancer	hsa-miR-506-3p, hsa-miR-17-3p	2	PTBP1
Colorectal cancer	hsa-miR-506-3p, hsa-miR-1236-3p	2	RNF41
Colorectal cancer	hsa-miR-506-3p, hsa-miR-1236-3p	2	ZWINT
Colorectal cancer	hsa-miR-506-3p, hsa-miR-1182	2	CD1D
Colorectal cancer	hsa-miR-506-3p, hsa-miR-1182	2	COL13A1
Colorectal cancer	hsa-miR-17-3p, hsa-miR-1236-3p	2	XPO1
Colorectal cancer	hsa-miR-17-3p, hsa-miR-1236-3p	2	KDR
Colorectal cancer	hsa-miR-1182, hsa-miR-1236-3p	2	RCAN1
Pancreatic cancer	hsa-miR-338-3p, hsa-miR-122-3p	2	PFAS

## Sheet: Table S4
Gene_Ontology Analysis of Target Genes in Digestive System Tumors
Term ID	Gene_Ontology	Count	%	PValue	Genes	List Total	Pop Hits	Pop Total	Fold Enrichment	Bonferroni	Benjamini	FDR
GO:0005615	extracellular space	32	22.069	7.11639e-09	33963_AT, 33684_AT, 33530_AT, 33284_AT, 35915_AT, 35367_AT, 37061_AT, 679_AT, 35090_G_AT, 34012_AT, 35091_AT, 34618_AT, 31506_S_AT, 33979_AT, 38604_AT, 37454_AT, 38691_S_AT, 31793_AT, 1403_S_AT, 32250_AT, 37905_R_AT, 37172_AT, 1645_AT, 34623_AT, 1786_AT, 34546_AT, 31512_AT, 37096_AT, 36703_AT, 1890_AT, 37898_R_AT, 2090_I_AT, 1372_AT, 37105_AT, 36436_AT	134	1347	18224	3.23088	1.20267e-06	1.20267e-06	8.67322e-06
GO:0005576	extracellular region	32	22.069	4.09342e-07	33963_AT, 33684_AT, 31621_S_AT, 31525_S_AT, 35915_AT, 1855_AT, 37061_AT, 679_AT, 35090_G_AT, 35091_AT, 31506_S_AT, 33979_AT, 40350_AT, 38604_AT, 37454_AT, 38691_S_AT, 31793_AT, 1403_S_AT, 1331_S_AT, 32250_AT, 35169_AT, 1645_AT, 36766_AT, 34623_AT, 34546_AT, 31512_AT, 37096_AT, 36703_AT, 36328_AT, 1890_AT, 37898_R_AT, 31687_F_AT, 2090_I_AT, 34703_F_AT, 37105_AT	134	1610	18224	2.70311	6.91764e-05	3.45888e-05	0.000498892
GO:0050832	defense response to fungus	5	3.44828	5.56452e-05	679_AT, 31793_AT, 33284_AT, 31506_S_AT, 37105_AT, 34623_AT, 34546_AT	133	27	16792	23.3807	0.0564924	0.0564924	0.0883744
GO:0019731	antibacterial humoral response	5	3.44828	0.000388169	38604_AT, 31793_AT, 31506_S_AT, 34623_AT, 33979_AT, 34546_AT	133	44	16792	14.3472	0.3335	0.183605	0.614957
GO:0019825	oxygen binding	5	3.44828	0.000411738	38229_AT, 33516_AT, 1391_S_AT, 31687_F_AT, 31525_S_AT	127	47	16881	14.1406	0.124191	0.124191	0.554711
GO:0020037	heme binding	7	4.82759	0.000568338	38229_AT, 33516_AT, 33284_AT, 1391_S_AT, 31687_F_AT, 31525_S_AT, 1419_G_AT	127	137	16881	6.7916	0.167279	0.0874646	0.76494
GO:0043066	negative regulation of apoptotic process	12	8.27586	0.000935313	33963_AT, 1974_S_AT, 33293_AT, 34618_AT, 38482_AT, 33284_AT, 40317_AT, 35069_AT, 1983_AT, 35373_AT, 38128_AT, 1910_S_AT	133	455	16792	3.32982	0.623885	0.278161	1.47575
GO:0005506	iron ion binding	7	4.82759	0.00101292	34636_AT, 38229_AT, 33516_AT, 1391_S_AT, 31687_F_AT, 31525_S_AT, 37166_AT	127	153	16881	6.08136	0.278429	0.103068	1.35953
GO:0010628	positive regulation of gene expression	9	6.2069	0.00109994	32073_AT, 33963_AT, 1974_S_AT, 41489_AT, 2090_I_AT, 1355_G_AT, 38128_AT, 1901_S_AT, 37711_AT	133	262	16792	4.33703	0.683385	0.249877	1.73339
GO:0043547	positive regulation of GTPase activity	13	8.96552	0.00167109	40959_AT, 33080_S_AT, 38236_AT, 32148_AT, 37454_AT, 1403_S_AT, 1112_G_AT, 1901_S_AT, 1855_AT, 35090_G_AT, 33027_AT, 36703_AT, 35091_AT, 39511_AT	133	565	16792	2.905	0.825834	0.294994	2.62231
GO:0060326	cell chemotaxis	5	3.44828	0.00170489	33963_AT, 36703_AT, 37983_AT, 37454_AT, 1403_S_AT	133	65	16792	9.71197	0.831889	0.257096	2.67468
GO:0048245	eosinophil chemotaxis	3	2.06897	0.00212944	37454_AT, 1403_S_AT, 35367_AT	133	9	16792	42.0852	0.892217	0.272567	3.33021
GO:0006935	chemotaxis	6	4.13793	0.00276814	36703_AT, 37454_AT, 31793_AT, 1403_S_AT, 31506_S_AT, 36436_AT, 36766_AT	133	122	16792	6.20929	0.944796	0.30378	4.30863
GO:0042582	azurophil granule	3	2.06897	0.00278477	33963_AT, 33284_AT, 34546_AT	134	11	18224	37.0909	0.375799	0.145376	3.34161
GO:0005833	hemoglobin complex	3	2.06897	0.00332579	33516_AT, 31687_F_AT, 31525_S_AT	134	12	18224	34	0.430499	0.131292	3.9788
GO:0002062	chondrocyte differentiation	4	2.75862	0.00352896	33684_AT, 34720_AT, 39187_AT, 37711_AT	133	39	16792	12.9493	0.975135	0.336666	5.46202
GO:0007267	cell-cell signaling	8	5.51724	0.00396288	37454_AT, 1403_S_AT, 34618_AT, 1890_AT, 39511_AT, 1372_AT, 1855_AT, 1786_AT	133	254	16792	3.97656	0.984227	0.339623	6.11399
GO:0002548	monocyte chemotaxis	4	2.75862	0.00435771	36703_AT, 37454_AT, 1403_S_AT, 35367_AT	133	42	16792	12.0243	0.989577	0.339585	6.70354
GO:0008340	determination of adult lifespan	3	2.06897	0.00451973	1974_S_AT, 967_G_AT, 33922_AT, 966_AT	133	13	16792	29.1359	0.991207	0.325973	6.94448
GO:0048246	macrophage chemotaxis	3	2.06897	0.00451973	33963_AT, 1403_S_AT, 35367_AT	133	13	16792	29.1359	0.991207	0.325973	6.94448
GO:0001878	response to yeast	3	2.06897	0.00451973	37096_AT, 38604_AT, 33284_AT	133	13	16792	29.1359	0.991207	0.325973	6.94448
GO:0000165	MAPK cascade	8	5.51724	0.00468912	35090_G_AT, 38236_AT, 1403_S_AT, 35091_AT, 1112_G_AT, 40186_AT, 1855_AT, 1901_S_AT, 37711_AT	133	262	16792	3.85513	0.99264	0.314646	7.19574
GO:0005344	oxygen transporter activity	3	2.06897	0.00474292	33516_AT, 31687_F_AT, 31525_S_AT	127	14	16881	28.4831	0.783649	0.317991	6.21973
GO:0031640	killing of cells of other organism	3	2.06897	0.00524599	31793_AT, 31506_S_AT, 34623_AT, 34546_AT	133	14	16792	27.0548	0.995899	0.324705	8.01728
GO:0016324	apical plasma membrane	8	5.51724	0.0055486	32680_AT, 32084_AT, 1575_AT, 1391_S_AT, 36378_AT, 1901_S_AT, 34436_AT, 1645_AT	134	291	18224	3.73883	0.609499	0.171439	6.55647
GO:0070062	extracellular exosome	33	22.7586	0.00593776	33963_AT, 38646_S_AT, 33530_AT, 33284_AT, 31525_S_AT, 35915_AT, 35367_AT, 39908_AT, 679_AT, 35956_S_AT, 34012_AT, 36234_AT, 1391_S_AT, 1575_AT, 31506_S_AT, 33979_AT, 32680_AT, 31793_AT, 32084_AT, 1112_G_AT, 32250_AT, 36378_AT, 37172_AT, 36766_AT, 31512_AT, 37096_AT, 36328_AT, 32413_AT, 1890_AT, 37898_R_AT, 31687_F_AT, 38508_S_AT, 2090_I_AT, 37105_AT, 37166_AT	134	2811	18224	1.59658	0.634494	0.154431	7.00116
GO:0015671	oxygen transport	3	2.06897	0.00602205	33516_AT, 31687_F_AT, 31525_S_AT	133	15	16792	25.2511	0.998186	0.343481	9.15083
GO:0006955	immune response	10	6.89655	0.00606239	31512_AT, 679_AT, 33530_AT, 36703_AT, 37454_AT, 31793_AT, 1403_S_AT, 37968_AT, 1331_S_AT, 31506_S_AT, 37105_AT, 37061_AT	133	421	16792	2.99895	0.998261	0.32777	9.20941
GO:0030182	neuron differentiation	5	3.44828	0.00669294	33684_AT, 2090_I_AT, 39187_AT, 1355_G_AT, 37711_AT	133	95	16792	6.64503	0.999104	0.338207	10.1202
GO:0044130	negative regulation of growth of symbiont in host	3	2.06897	0.00684709	37096_AT, 679_AT, 33284_AT, 37105_AT	133	16	16792	23.6729	0.999238	0.328928	10.3416
GO:2000811	negative regulation of anoikis	3	2.06897	0.00772033	41489_AT, 1355_G_AT, 1910_S_AT	133	17	16792	22.2804	0.999696	0.347057	11.5859
GO:0050829	defense response to Gram-negative bacterium	4	2.75862	0.00924882	33963_AT, 38604_AT, 1419_G_AT, 34546_AT	133	55	16792	9.18223	0.999939	0.38461	13.7252
GO:0006855	drug transmembrane transport	3	2.06897	0.00960816	32084_AT, 1575_AT, 34436_AT	133	19	16792	19.9351	0.999958	0.381484	14.221
GO:0021987	cerebral cortex development	4	2.75862	0.00971706	38604_AT, 38816_AT, 39511_AT, 1355_G_AT	133	56	16792	9.01826	0.999963	0.371122	14.3707
GO:0071346	cellular response to interferon-gamma	4	2.75862	0.0101989	36703_AT, 37454_AT, 1403_S_AT, 1419_G_AT	133	57	16792	8.86004	0.999978	0.372344	15.0303
GO:0042744	hydrogen peroxide catabolic process	3	2.06897	0.0106212	33284_AT, 31687_F_AT, 31525_S_AT	133	20	16792	18.9383	0.999986	0.371826	15.6045
GO:0005088	Ras guanyl-nucleotide exchange factor activity	5	3.44828	0.0108256	35090_G_AT, 38236_AT, 35091_AT, 1112_G_AT, 1855_AT, 1901_S_AT	127	115	16881	5.77919	0.969948	0.503895	13.6723
GO:0046934	phosphatidylinositol-4,5-bisphosphate 3-kinase activity	4	2.75862	0.0111485	35090_G_AT, 35091_AT, 35373_AT, 1855_AT, 1901_S_AT	127	62	16881	8.57557	0.972948	0.452101	14.0522
GO:0004601	peroxidase activity	3	2.06897	0.0115801	33284_AT, 31687_F_AT, 31525_S_AT	127	22	16881	18.1256	0.976495	0.414794	14.5575
GO:0045332	phospholipid translocation	3	2.06897	0.0127817	33685_AT, 1575_AT, 39469_S_AT	133	22	16792	17.2167	0.999999	0.41592	18.4855
GO:0022839	ion gated channel activity	2	1.37931	0.0148728	37953_S_AT, 40317_AT	127	2	16881	132.921	0.991973	0.4529	18.323
GO:0030593	neutrophil chemotaxis	4	2.75862	0.015158	36703_AT, 37454_AT, 1403_S_AT, 35367_AT	133	66	16792	7.65186	1	0.458764	21.5477
GO:0001106	RNA polymerase II transcription corepressor activity	3	2.06897	0.0159794	37096_AT, 34720_AT, 41489_AT	127	26	16881	15.3371	0.994411	0.438039	19.5536
GO:0002227	innate immune response in mucosa	3	2.06897	0.0163471	31793_AT, 1419_G_AT, 31506_S_AT, 33979_AT	133	25	16792	15.1507	1	0.471611	23.0393
GO:0030141	secretory granule	4	2.75862	0.0169055	37096_AT, 679_AT, 33284_AT, 37898_R_AT, 37105_AT	134	74	18224	7.35135	0.943947	0.337435	18.7631
GO:0045211	postsynaptic membrane	6	4.13793	0.0193593	33293_AT, 38236_AT, 40058_S_AT, 32717_AT, 936_S_AT, 1355_G_AT	134	211	18224	3.8673	0.963257	0.338321	21.2001
GO:0035725	sodium ion transmembrane transport	4	2.75862	0.0198046	37953_S_AT, 40317_AT, 37097_AT, 34436_AT	133	73	16792	6.91812	1	0.526002	27.2266
GO:0007165	signal transduction	17	11.7241	0.0199191	33080_S_AT, 32418_AT, 37454_AT, 37408_AT, 41489_AT, 1331_S_AT, 37905_R_AT, 1855_AT, 1901_S_AT, 35373_AT, 822_S_AT, 35090_G_AT, 35091_AT, 606_AT, 37953_S_AT, 1890_AT, 39511_AT, 1372_AT	133	1161	16792	1.8487	1	0.515685	27.3616
GO:0031720	haptoglobin binding	2	1.37931	0.0222266	31687_F_AT, 31525_S_AT	127	3	16881	88.6142	0.999281	0.51508	26.1848
GO:0046982	protein heterodimerization activity	9	6.2069	0.0233364	39908_AT, 1974_S_AT, 37983_AT, 40790_AT, 32279_AT, 35373_AT, 1901_S_AT, 37711_AT, 1910_S_AT	127	465	16881	2.57267	0.999501	0.499035	27.3085
GO:0014066	regulation of phosphatidylinositol 3-kinase signaling	4	2.75862	0.023552	35090_G_AT, 35091_AT, 35373_AT, 1855_AT, 1901_S_AT	133	78	16792	6.47465	1	0.564042	31.5234
GO:0072562	blood microparticle	5	3.44828	0.0253289	31512_AT, 33516_AT, 31687_F_AT, 31525_S_AT, 32250_AT	134	152	18224	4.47368	0.986908	0.382297	26.8514
GO:0006814	sodium ion transport	4	2.75862	0.0259721	32439_AT, 32084_AT, 37953_S_AT, 34436_AT	133	81	16792	6.23485	1	0.588144	34.1708
GO:0002931	response to ischemia	3	2.06897	0.0276228	33293_AT, 37711_AT, 1910_S_AT	133	33	16792	11.4778	1	0.599383	35.9211
GO:0031838	haptoglobin-hemoglobin complex	2	1.37931	0.0288766	31687_F_AT, 31525_S_AT	134	4	18224	68	0.992931	0.390551	30.0312
GO:0050830	defense response to Gram-positive bacterium	4	2.75862	0.0293989	38604_AT, 31793_AT, 31506_S_AT, 33979_AT, 34546_AT	133	85	16792	5.94144	1	0.611291	37.7558
GO:0043125	ErbB-3 class receptor binding	2	1.37931	0.029526	35373_AT, 1901_S_AT	127	4	16881	66.4606	0.999936	0.55256	33.2902
GO:0044736	acid-sensing ion channel activity	2	1.37931	0.029526	37953_S_AT, 40317_AT	127	4	16881	66.4606	0.999936	0.55256	33.2902
GO:0008233	peptidase activity	4	2.75862	0.0298162	33963_AT, 37096_AT, 679_AT, 34618_AT, 37105_AT	127	90	16881	5.90761	0.999942	0.527519	33.5591
GO:0006954	inflammatory response	8	5.51724	0.030215	33963_AT, 36703_AT, 37454_AT, 34636_AT, 1403_S_AT, 37968_AT, 1331_S_AT, 1372_AT	133	379	16792	2.66503	1	0.610536	38.582
GO:0016032	viral process	7	4.82759	0.0308358	32073_AT, 1974_S_AT, 40271_AT, 36234_AT, 34606_S_AT, 39094_AT, 35373_AT	133	299	16792	2.95582	1	0.607477	39.2037
GO:0019730	antimicrobial humoral response	2	1.37931	0.0310775	33963_AT, 34546_AT	133	4	16792	63.1278	1	0.600054	39.4442
GO:0008201	heparin binding	5	3.44828	0.0319576	33963_AT, 37096_AT, 679_AT, 33284_AT, 32250_AT, 37105_AT	127	160	16881	4.15379	0.999971	0.526226	35.5128
GO:0004714	transmembrane receptor protein tyrosine kinase activity	3	2.06897	0.0326201	1355_G_AT, 1901_S_AT, 1786_AT	127	38	16881	10.4938	0.999977	0.509299	36.1064
GO:0018108	peptidyl-tyrosine phosphorylation	5	3.44828	0.0326777	35090_G_AT, 35091_AT, 1355_G_AT, 1855_AT, 1901_S_AT, 1786_AT	133	153	16792	4.126	1	0.608724	41.0139
GO:0042493	response to drug	7	4.82759	0.0330441	38236_AT, 1575_AT, 967_G_AT, 919_AT, 32279_AT, 37172_AT, 966_AT, 1910_S_AT	133	304	16792	2.9072	1	0.603098	41.3678
GO:0005796	Golgi lumen	4	2.75862	0.0332205	31793_AT, 2090_I_AT, 31506_S_AT, 34623_AT, 34546_AT	134	96	18224	5.66667	0.996686	0.404919	33.7516
GO:0008083	growth factor activity	5	3.44828	0.0332274	38646_S_AT, 35090_G_AT, 35091_AT, 1890_AT, 35915_AT, 1855_AT	127	162	16881	4.10251	0.999981	0.493415	36.646
GO:0008625	extrinsic apoptotic signaling pathway via death domain receptors	3	2.06897	0.0358575	822_S_AT, 35373_AT, 1910_S_AT	133	38	16792	9.96755	1	0.624105	44.0203
GO:0038128	ERBB2 signaling pathway	3	2.06897	0.0358575	35090_G_AT, 35091_AT, 35373_AT, 1901_S_AT	133	38	16792	9.96755	1	0.624105	44.0203
GO:0007631	feeding behavior	3	2.06897	0.0358575	38604_AT, 38103_AT, 1355_G_AT	133	38	16792	9.96755	1	0.624105	44.0203
GO:0046854	phosphatidylinositol phosphorylation	4	2.75862	0.0379379	35090_G_AT, 35091_AT, 35373_AT, 1855_AT, 1901_S_AT	133	94	16792	5.37258	1	0.635933	45.909
GO:0050915	sensory perception of sour taste	2	1.37931	0.0386959	37953_S_AT, 40317_AT	133	5	16792	50.5023	1	0.634271	46.5821
GO:0015893	drug transport	2	1.37931	0.0386959	32084_AT, 34436_AT	133	5	16792	50.5023	1	0.634271	46.5821
GO:0033088	negative regulation of immature T cell proliferation in thymus	2	1.37931	0.0386959	34618_AT, 1901_S_AT	133	5	16792	50.5023	1	0.634271	46.5821
GO:0000981	RNA polymerase II transcription factor activity, sequence-specific DNA binding	5	3.44828	0.0393036	1974_S_AT, 34720_AT, 40790_AT, 39187_AT, 37711_AT	127	171	16881	3.88659	0.999998	0.532091	41.818
GO:0002020	protease binding	4	2.75862	0.039897	1974_S_AT, 37096_AT, 822_S_AT, 1910_S_AT	127	101	16881	5.26421	0.999998	0.517291	42.3016
GO:0032496	response to lipopolysaccharide	5	3.44828	0.0405385	32439_AT, 37096_AT, 679_AT, 33284_AT, 1331_S_AT, 37105_AT	133	164	16792	3.84926	1	0.642868	48.1859
GO:0045785	positive regulation of cell adhesion	3	2.06897	0.0449096	33963_AT, 1403_S_AT, 1901_S_AT	133	43	16792	8.80853	1	0.672634	51.8119
GO:0002591	positive regulation of antigen processing and presentation of peptide antigen via MHC class I	2	1.37931	0.0462548	1575_AT, 40294_AT	133	6	16792	42.0852	1	0.675273	52.879
GO:0002485	antigen processing and presentation of endogenous peptide antigen via MHC class I via ER pathway, TAP-dependent	2	1.37931	0.0462548	1575_AT, 40294_AT	133	6	16792	42.0852	1	0.675273	52.879
GO:0002489	antigen processing and presentation of endogenous peptide antigen via MHC class Ib via ER pathway, TAP-dependent	2	1.37931	0.0462548	1575_AT, 40294_AT	133	6	16792	42.0852	1	0.675273	52.879
GO:0005578	proteinaceous extracellular matrix	6	4.13793	0.0468157	33684_AT, 31621_S_AT, 37898_R_AT, 38508_S_AT, 2090_I_AT, 35169_AT	134	268	18224	3.04478	0.999697	0.490973	44.2539
GO:0048015	phosphatidylinositol-mediated signaling	4	2.75862	0.0510686	35090_G_AT, 35091_AT, 35373_AT, 1855_AT, 1901_S_AT	133	106	16792	4.76436	1	0.703966	56.519
GO:0015238	drug transmembrane transporter activity	2	1.37931	0.0511015	32084_AT, 34436_AT	127	7	16881	37.9775	1	0.588912	50.7616
GO:0008009	chemokine activity	3	2.06897	0.0517662	36703_AT, 37454_AT, 1403_S_AT	127	49	16881	8.13804	1	0.57505	51.2255
GO:0071230	cellular response to amino acid stimulus	3	2.06897	0.0526896	32717_AT, 35169_AT, 1355_G_AT	133	47	16792	8.05887	1	0.707607	57.6843
GO:0005887	integral component of plasma membrane	17	11.7241	0.0528407	40350_AT, 33530_AT, 38236_AT, 32084_AT, 37408_AT, 34467_G_AT, 1331_S_AT, 37968_AT, 36378_AT, 1355_G_AT, 1786_AT, 37983_AT, 35121_AT, 37953_S_AT, 37097_AT, 40317_AT, 34436_AT	134	1415	18224	1.63392	0.999896	0.506259	48.3998
GO:0031526	brush border membrane	3	2.06897	0.0534369	32084_AT, 919_AT, 34436_AT	134	51	18224	8	0.999907	0.484663	48.7943
GO:0042802	identical protein binding	11	7.58621	0.0537122	35038_AT, 1974_S_AT, 38691_S_AT, 38482_AT, 41489_AT, 41280_R_AT, 38201_AT, 35439_AT, 36436_AT, 1901_S_AT, 1910_S_AT	127	749	16881	1.95211	1	0.5711	52.5603
GO:0002481	antigen processing and presentation of exogenous protein antigen via MHC class Ib, TAP-dependent	2	1.37931	0.0537548	1575_AT, 40294_AT	133	7	16792	36.073	1	0.707271	58.434
GO:0007596	blood coagulation	5	3.44828	0.0573524	33516_AT, 31687_F_AT, 919_AT, 37172_AT, 37954_AT	133	184	16792	3.43086	1	0.723583	60.875
GO:0015280	ligand-gated sodium channel activity	2	1.37931	0.058187	37953_S_AT, 40317_AT	127	8	16881	33.2303	1	0.584149	55.5024
GO:0042379	chemokine receptor binding	2	1.37931	0.058187	36703_AT, 1403_S_AT	127	8	16881	33.2303	1	0.584149	55.5024
GO:0007519	skeletal muscle tissue development	3	2.06897	0.0609088	31621_S_AT, 32717_AT, 37711_AT	133	51	16792	7.4268	1	0.738211	63.1556
GO:0042542	response to hydrogen peroxide	3	2.06897	0.0609088	31687_F_AT, 31525_S_AT, 1910_S_AT	133	51	16792	7.4268	1	0.738211	63.1556
GO:0061303	cornea development in camera-type eye	2	1.37931	0.0611962	33684_AT, 2090_I_AT	133	8	16792	31.5639	1	0.732814	63.3343
GO:0051963	regulation of synapse assembly	2	1.37931	0.0611962	40058_S_AT, 37711_AT	133	8	16792	31.5639	1	0.732814	63.3343
GO:0005436	sodium:phosphate symporter activity	2	1.37931	0.06522	37097_AT, 34436_AT	127	9	16881	29.5381	1	0.611016	59.7869
GO:0044267	cellular protein metabolic process	4	2.75862	0.0661068	679_AT, 38103_AT, 38691_S_AT, 37105_AT, 38128_AT	133	118	16792	4.27985	1	0.753746	66.2657
GO:0050853	B cell receptor signaling pathway	3	2.06897	0.0673407	31512_AT, 37711_AT, 1910_S_AT	133	54	16792	7.0142	1	0.753652	66.9669
GO:0006817	phosphate ion transport	2	1.37931	0.0685796	37097_AT, 34436_AT	133	9	16792	28.0568	1	0.753596	67.6572
GO:0050778	positive regulation of immune response	2	1.37931	0.0685796	37096_AT, 679_AT, 37105_AT	133	9	16792	28.0568	1	0.753596	67.6572
GO:0000733	DNA strand renaturation	2	1.37931	0.0685796	1974_S_AT, 967_G_AT, 966_AT	133	9	16792	28.0568	1	0.753596	67.6572
GO:0008283	cell proliferation	7	4.82759	0.0690993	1974_S_AT, 38604_AT, 31621_S_AT, 38816_AT, 38201_AT, 1901_S_AT, 1910_S_AT	133	366	16792	2.41473	1	0.749837	67.9428
GO:0015321	sodium-dependent phosphate transmembrane transporter activity	2	1.37931	0.072201	37097_AT, 34436_AT	127	10	16881	26.5843	1	0.634119	63.6592
GO:0008284	positive regulation of cell proliferation	8	5.51724	0.0749776	38646_S_AT, 38482_AT, 35069_AT, 1983_AT, 39187_AT, 1355_G_AT, 1855_AT, 1910_S_AT	133	466	16792	2.16748	1	0.772547	71.0122
GO:0032098	regulation of appetite	2	1.37931	0.0759053	38604_AT, 34467_G_AT	133	10	16792	25.2511	1	0.770784	71.4706
GO:0046415	urate metabolic process	2	1.37931	0.0759053	37097_AT, 34436_AT	133	10	16792	25.2511	1	0.770784	71.4706
GO:0046902	regulation of mitochondrial membrane permeability	2	1.37931	0.0759053	1974_S_AT, 1910_S_AT	133	10	16792	25.2511	1	0.770784	71.4706
GO:0044341	sodium-dependent phosphate transport	2	1.37931	0.0759053	37097_AT, 34436_AT	133	10	16792	25.2511	1	0.770784	71.4706
GO:0006470	protein dephosphorylation	4	2.75862	0.0771319	34249_AT, 38948_AT, 40186_AT, 1910_S_AT	133	126	16792	4.00812	1	0.770442	72.0664
GO:0004713	protein tyrosine kinase activity	4	2.75862	0.0775427	35090_G_AT, 35091_AT, 1855_AT, 1901_S_AT, 1786_AT	127	133	16881	3.99763	1	0.646404	66.3857
GO:0043406	positive regulation of MAP kinase activity	3	2.06897	0.078529	37096_AT, 1901_S_AT, 37711_AT	133	59	16792	6.41978	1	0.770883	72.7308
GO:0001934	positive regulation of protein phosphorylation	4	2.75862	0.0785638	32680_AT, 1983_AT, 1355_G_AT, 1901_S_AT	133	127	16792	3.97656	1	0.765245	72.7471
GO:0019903	protein phosphatase binding	3	2.06897	0.080433	1974_S_AT, 35373_AT, 1901_S_AT	127	63	16881	6.32958	1	0.646007	67.7808
GO:0050679	positive regulation of epithelial cell proliferation	3	2.06897	0.0808325	1403_S_AT, 34618_AT, 1901_S_AT	133	60	16792	6.31278	1	0.769614	73.7939
GO:0034374	low-density lipoprotein particle remodeling	2	1.37931	0.0831738	37983_AT, 33284_AT	133	11	16792	22.9556	1	0.774091	74.8346
GO:0031571	mitotic G1 DNA damage checkpoint	2	1.37931	0.0831738	1974_S_AT, 38103_AT	133	11	16792	22.9556	1	0.774091	74.8346
GO:0060395	SMAD protein signal transduction	3	2.06897	0.0855016	40271_AT, 1890_AT, 35915_AT	133	62	16792	6.10914	1	0.778311	75.8309
GO:0043524	negative regulation of neuron apoptotic process	4	2.75862	0.0861246	33293_AT, 1355_G_AT, 37711_AT, 1910_S_AT	133	132	16792	3.82593	1	0.775498	76.0911
GO:0042981	regulation of apoptotic process	5	3.44828	0.0873763	1974_S_AT, 822_S_AT, 1890_AT, 1331_S_AT, 35915_AT	133	213	16792	2.96375	1	0.775282	76.6061
GO:0010447	response to acidic pH	2	1.37931	0.0903856	37953_S_AT, 40317_AT	133	12	16792	21.0426	1	0.781952	77.8021
GO:0021954	central nervous system neuron development	2	1.37931	0.0903856	38604_AT, 1355_G_AT	133	12	16792	21.0426	1	0.781952	77.8021
GO:0005886	plasma membrane	38	26.2069	0.0927586	33530_AT, 32717_AT, 37968_AT, 34467_G_AT, 35367_AT, 35373_AT, 39469_S_AT, 679_AT, 33685_AT, 35090_G_AT, 37983_AT, 34249_AT, 35121_AT, 35091_AT, 34618_AT, 37953_S_AT, 1575_AT, 39511_AT, 32439_AT, 40350_AT, 38236_AT, 34636_AT, 35595_AT, 32084_AT, 1112_G_AT, 1331_S_AT, 36378_AT, 1901_S_AT, 1786_AT, 31512_AT, 38482_AT, 40317_AT, 37097_AT, 919_AT, 32279_AT, 2090_I_AT, 37105_AT, 37954_AT, 34436_AT, 352…	134	4121	18224	1.25406	1	0.666053	69.4691
GO:0003924	GTPase activity	5	3.44828	0.0981861	33371_S_AT, 33080_S_AT, 606_AT, 919_AT, 37905_R_AT	127	234	16881	2.8402	1	0.70844	75.2396
GO:0004012	phospholipid-translocating ATPase activity	2	1.37931	0.0996113	33685_AT, 39469_S_AT	127	14	16881	18.9888	1	0.700811	75.763

## Sheet: Table S5
Functional Analysis of Target Genes in Digestive System Tumors
Term ID	KEGG pathway	Count	%	PValue	Genes	List Total	Pop Hits	Pop Total	Fold Enrichment	Bonferroni	Benjamini	FDR
hsa05200	Pathways in cancer	10	6.89655	0.0109895	1974_S_AT, 33684_AT, 37983_AT, 1419_G_AT, 919_AT, 2090_I_AT, 35373_AT, 1855_AT, 1901_S_AT, 1910_S_AT	66	393	6879	2.65209	0.853796	0.853796	12.6582
hsa05202	Transcriptional misregulation in cancer	6	4.13793	0.0203329	1974_S_AT, 37096_AT, 33284_AT, 1983_AT, 39187_AT, 37711_AT	66	167	6879	3.74469	0.971968	0.832571	22.2443
hsa04020	Calcium signaling pathway	6	4.13793	0.0265093	38236_AT, 37983_AT, 32418_AT, 1419_G_AT, 34467_G_AT, 1901_S_AT	66	179	6879	3.49365	0.990673	0.789503	28.0399
hsa04010	MAPK signaling pathway	7	4.82759	0.03152	1974_S_AT, 41280_R_AT, 919_AT, 1355_G_AT, 40186_AT, 1855_AT, 37711_AT	66	253	6879	2.88376	0.9962	0.751719	32.4473
hsa04550	Signaling pathways regulating pluripotency of stem cells	5	3.44828	0.0428304	33684_AT, 35915_AT, 2090_I_AT, 40186_AT, 35373_AT	66	140	6879	3.7224	0.999508	0.782022	41.4998
hsa05222	Small cell lung cancer	4	2.75862	0.0459816	1974_S_AT, 1419_G_AT, 35373_AT, 1910_S_AT	66	85	6879	4.90481	0.999723	0.744644	43.8155
hsa05215	Prostate cancer	4	2.75862	0.0500892	1974_S_AT, 35373_AT, 1901_S_AT, 1910_S_AT	66	88	6879	4.7376	0.999869	0.721222	46.7076
hsa04066	HIF-1 signaling pathway	4	2.75862	0.0618849	1419_G_AT, 35373_AT, 1901_S_AT, 1910_S_AT	66	96	6879	4.3428	0.999985	0.750787	54.27
hsa05014	Amyotrophic lateral sclerosis (ALS)	3	2.06897	0.0806459	1974_S_AT, 38236_AT, 1910_S_AT	66	50	6879	6.25364	1	0.803211	64.2935
hsa05213	Endometrial cancer	3	2.06897	0.0862675	1974_S_AT, 35373_AT, 1901_S_AT	66	52	6879	6.01311	1	0.79191	66.8775
hsa05217	Basal cell carcinoma	3	2.06897	0.0920044	1974_S_AT, 33684_AT, 2090_I_AT	66	54	6879	5.7904	1	0.782749	69.3365
hsa05223	Non-small cell lung cancer	3	2.06897	0.0978504	1974_S_AT, 35373_AT, 1901_S_AT	66	56	6879	5.5836	1	0.775333	71.6689

## Sheet: Table S6
Target Genes Differentially Expressed in Digestive System Tumors
Cancer type	target gene	Normal	Tumor	Fold change>2或Fold change<0.5	P-value<0.05
Gastric cancer	FOXM1	8.871	40.066	4.51651	<1E-12
	BBC3	4.499	12.916	2.87086	1.62437e-12
	ATAD3A	5.546	15.823	2.85305	<1E-12
	HIST2H2AA3	21.653	45.993	2.12409	1.62459e-12
	TOX3	9.767	22.421	2.29559	1.9756e-07
	FPGS	20.894	42.317	2.02532	1.62903e-12
	RB1	16.819	34.315	2.04025	1.62448e-12
	YTHDF1	21.331	43.236	2.02691	<1E-12
	HEATR2	15.289	33.728	2.20603	1.62448e-12
	NOC2L	22.072	48.653	2.20429	<1E-12
	FHOD1	5.329	12.777	2.39764	<1E-12
	NSUN2	17.387	41.744	2.40087	<1E-12
	C21orf58	1.228	2.677	2.17997	<1E-12
	POLD3	7.132	15.391	2.15802	<1E-12
	HNRNPU	78.91	162.013	2.05314	1.62448e-12
	MARS2	3.248	8.129	2.50277	<1E-12
	CSTF2	7.412	16.74	2.2585	3.23963e-13
	LRRC16A	5.044	18.296	3.62728	1.63258e-12
	SCD	28.526	60.906	2.1351	1.62437e-12
	CCT6A	43.464	113.092	2.60197	<1E-12
	RCC1	8.33	25.556	3.06795	<1E-12
	PABPC1	490.173	1120.16	2.28524	6.8193e-10
	HES4	8.491	20.341	2.3956	2.8057e-09
	E2F3	2.422	8.03	3.31544	1.62426e-12
	RAN	157.373	334.337	2.12449	1.62448e-12
	UBE2S	11.981	39.931	3.33286	1.62448e-12
	SMS	29.9	62.971	2.10605	1.62448e-12
	DHX9	41.343	93.906	2.27139	1.62448e-12
	GJA3	0.022	0.139	6.31818	2.2776e-05
	SIPA1L3	10.104	27.22	2.69398	3.2882e-08
	KIAA1462	5.745	12.687	2.20836	0.008063
	HOXA10	0.185	11.526	62.3027	1.62437e-12
	TACC3	10.475	24.29	2.31885	<1E-12
	ZWINT	11.83	38.58	3.2612	<1E-12
	NAT10	11.947	27.803	2.3272	<1E-12
	LIG1	7.532	18.168	2.41211	1.62448e-12
	BID	7.078	28.719	4.0575	1.62459e-12
	IFI30	131.959	393.685	2.98339	<1E-12
	ZNF146	18.517	41.253	2.22784	<1E-12
	RFC2	14.763	29.701	2.01185	1.62448e-12
	RRP1	10.771	21.75	2.01931	<1E-12
	DCAF13	9.4	30.082	3.20021	1.62448e-12
	BIRC5	3.406	46.327	13.6016	2.54685e-12
	MARCKSL1	123.014	330.374	2.68566	1.6287e-12
	MRPL17	14.171	31.5	2.22285	1.62448e-12
	ZNF468	2.404	8.634	3.59151	1.62448e-12
	SIX4	0.415	1.482	3.57108	<1E-12
	AURKA	5.349	29.17	5.45336	1.62448e-12
	POLR3K	13.387	29.114	2.1748	1.62437e-12
	KIAA0101	8.649	33.238	3.84299	1.62448e-12
	ADAM17	5.704	12.447	2.18215	1.62448e-12
	RRM2	12.062	39.553	3.27914	1.62459e-12
	PDE1B	2.743	1.346	0.490704	0.0048838
	NLRC5	5.549	17.464	3.14723	<1E-12
	OTUB2	0.837	2.145	2.56272	0.0197176
	CSNK1G1	3.884	7.563	1.94722	1.3325e-09
	CCNF	2.503	10.267	4.10188	<1E-12
	WDYHV1	6.32	12.637	1.99953	<1E-12
	SLC7A1	13.639	32.346	2.37158	0.0075563
	ANKRD13B	2.22	5.889	2.6527	<1E-12
	NOTCH3	9.078	38.998	4.29588	<1E-12
	NOL6	9.533	26.315	2.76041	1.62448e-12
	ATHL1	3.983	16.206	4.06879	<1E-12
	NRP1	10.165	22.424	2.206	2.0346e-10
	FGB	0.016	0.067	4.1875	0.00171861
	PLAU	9.968	41.088	4.12199	1.62437e-12
	TUFT1	5.243	12.086	2.30517	0.0035387
	PLXNA1	6.942	19.191	2.76448	<1E-12
	CORO2B	1.482	0.662	0.446694	0.0121975
	MYOC	15.338	0.067	0.00436824	0.0066972
	PPIA	89.464	194.83	2.17775	<1E-12
	ADAMTSL1	3.591	1.119	0.311612	0.00036304
	CNTNAP2	0.731	1.898	2.59644	1.62459e-12
	ZNF780B	1.267	2.713	2.14128	2.1714e-05
	FAM105B	2.533	5.423	2.14094	<1E-12
	AGPAT5	6.02	12.857	2.13571	1.62448e-12
	TRRAP	8.545	18.128	2.12147	1.62448e-12
	NETO2	0.846	3.653	4.31797	1.62448e-12
	DCLRE1B	2.608	6.293	2.41296	1.62448e-12
	DLG2	0.739	0.182	0.246279	0.00108473
	SLC30A2	0.026	0.065	2.5	5.8897e-05
	CGNL1	4.234	1.79	0.422768	0.0048021
	RRS1	14.278	31.786	2.22622	1.62448e-12
	TOP1	38.192	79.403	2.07905	<1E-12
	ADD2	0.423	0.207	0.489362	0.041602
	PPP1R1A	13.439	0.259	0.0192723	0.00041877
	COL7A1	0.222	2.689	12.1126	2.15e-05
	CDH6	0.866	2.362	2.72748	0.002062
	RTEL1	6.331	13.945	2.20265	1.62448e-12
	ADAP2	3.626	7.506	2.07005	1.62448e-12
	ZNF107	1.614	4.232	2.62206	<1E-12
	PRSS22	4.146	19.823	4.78123	4.4619e-06
	SCIN	14.37	2.99	0.208072	0.00130086
	LRRC32	8.494	18.05	2.12503	6.5944e-09
	SLC25A22	11.074	27.322	2.46722	<1E-12
	PDXDC1	36.146	74.195	2.05265	5.8012e-11
	PMP2	0.17	0.026	0.152941	0.0016762
	RALGAPA2	6.482	17.695	2.72987	<1E-12
	MYEOV	11.905	25.044	2.10365	1.172e-10
	SEMA5A	1.561	3.156	2.02178	1.4315e-06
	PMM2	23.123	46.516	2.01168	2.81997e-14
	ADAM33	5.915	1.673	0.28284	0.0055952
	VAV1	2.16	4.956	2.29444	0.0127188
	USP2	4.335	1.189	0.274279	0.00037556
	GRM1	0.008	0.023	2.875	7.2186e-07
	DOCK3	0.711	0.168	0.236287	0.00113888
	SLC17A7	0.604	0.221	0.365894	0.033442
	VSIG1	77.226	5.58	0.0722555	0.0050808
	TNFRSF11A	3.582	9.231	2.57705	0.00044052
	GABRA3	0.004	0.019	4.75	0.0002605
	BTNL9	1.356	3.021	2.22788	1.5895e-09
	CEACAM6	24.511	148.332	6.05165	1.62448e-12
	NUCKS1	35.112	72.836	2.07439	0.0084375
	ACLY	27.963	58.927	2.10732	3.7619e-05
	SLC2A1	14.29	39.726	2.77999	2.7766e-09
	SPAG5	3.918	17.386	4.43747	1.62448e-12
	EIF3C	3.742	8.39	2.24212	1.62459e-12
	TRIM28	105.316	211.887	2.01192	<1E-12
	TTL	5.573	11.536	2.06998	1.3351e-10
	PALM2	0.081	0.226	2.79012	<1E-12
	DNMT1	11.215	32.484	2.89648	<1E-12
	FOXK1	12.395	26.361	2.12674	6.601e-07
	WDR62	0.618	5.295	8.56796	<1E-12
	ILF2	73.581	171.768	2.33441	<1E-12
	NPTX1	1.966	0.136	0.069176	0.0030606
	UTP18	9.735	24.666	2.53374	9.5817e-05
	ORAI2	1.941	3.945	2.03246	1.96275e-05
	HN1L	20.665	48.729	2.35805	1.62437e-12
	MKI67	5.822	33.403	5.73738	1.62437e-12
	ZNF473	2.4	5.215	2.17292	<1E-12
	XPO4	4.014	9.397	2.34106	<1E-12
	NTRK3	0.699	0.133	0.190272	0.032616
	SCARB1	11.839	34.162	2.88555	0.00020321
	PTPRO	0.447	1.418	3.17226	1.0922e-06
	KIF24	0.96	2.692	2.80417	<1E-12
	SMYD5	10.575	22.561	2.13343	1.62448e-12
	VASH1	3.707	7.64	2.06097	<1E-12
	SLC6A6	8.283	20.767	2.50718	1.62437e-12
	GSG1L	0.055	0.008	0.145455	0.00097934
	CALN1	0.006	0.003	0.5	0.021819
	PHF21B	0.084	0.014	0.166667	0.043795
	ADAR	56.737	113.588	2.00201	0.043795
	FAM122B	6.437	17.454	2.71151	1.62437e-12
	CEP152	0.683	2.255	3.30161	<1E-12
	THOC2	23.636	57.884	2.44898	<1E-12
	SYNPR	0.243	0.081	0.333333	9.7787e-05
	LBX2	0.278	1.178	4.23741	1.62459e-12
	TIMELESS	4.046	13.807	3.41251	<1E-12
	FASN	37.224	88.841	2.38666	2.88869e-12
	CLEC5A	0.109	0.971	8.90826	<1E-12
	HELLS	1.27	7.819	6.15669	1.62448e-12
	P4HA1	10.113	21.625	2.13834	<1E-12
	YWHAZ	250.46	539.942	2.1558	1.71696e-12
	NUDT5	26.963	54.118	2.00712	<1E-12
	IGF2BP1	0.007	0.042	6	4.7933e-10
	HSPA2	27.852	5.66	0.203217	0.00028323
	SYNCRIP	26.065	55.534	2.1306	1.62448e-12
	SNRPF	49.395	104.868	2.12305	1.62426e-12
	SET	61.762	134.464	2.17713	<1E-12
	PNN	17.533	42.519	2.42508	1.62448e-12
	VOPP1	10.997	24.62	2.23879	1.6307e-12
	TUBA1C	205.388	417.542	2.03294	5.1821e-08
	DOCK5	4.273	9.674	2.26398	1.62448e-12
	DDX21	17.957	52.021	2.89698	1.62448e-12
	VCPIP1	3.972	8.25	2.07704	<1E-12
	ADAMTS1	34.102	11.854	0.347604	0.0020236
	ZNF696	1.593	3.361	2.10986	<1E-12
	LY6E	141.076	502.425	3.56138	1.62448e-12
	CDC25A	1.184	4.187	3.53632	1.62437e-12
	WDR4	4.819	10.636	2.2071	1.62448e-12
	YDJC	16.124	40.256	2.49665	<1E-12
	ITPR3	26.802	59.184	2.20819	2.53459e-11
	VAV2	6.793	21.614	3.1818	1.62437e-12
	HSP90AB1	346.178	770.173	2.22479	1.11022e-16
	ZNF792	1.979	4.057	2.05003	1.62437e-12
	WDR43	10.669	26.031	2.43987	<1E-12
	CHD7	3.518	8.296	2.35816	1.62448e-12
	SH2B3	9.514	19.284	2.02691	<1E-12
	EMILIN3	1.379	0.245	0.177665	8.0113e-05
	EML4	16.546	45.038	2.72199	1.62448e-12
	ANP32E	14.986	34.5	2.30215	1.62448e-12
	COL18A1	27.865	71.043	2.54954	1.62448e-12
	F2R	10.198	31.575	3.0962	<1E-12
	TSC22D3	168.177	54.998	0.327025	2.1358e-05
	LIMA1	39.882	82.092	2.05837	0.00037853
	ANK2	6.053	2.017	0.333223	0.0068608
	KIFC1	4.691	16.803	3.58197	<1E-12
	NRAS	15.379	30.878	2.0078	1.62437e-12
	SHCBP1	1.453	6.046	4.16105	<1E-12
	MYH14	80.887	178.987	2.2128	2.2011e-05
	DDX31	3.102	7.538	2.43005	1.62448e-12
	RPL36A	1.342	12.794	9.53353	1.62448e-12
	LMNB2	14.356	46.313	3.22604	<1E-12
	TTLL4	5.528	13.959	2.52514	1.62448e-12
	HMGA1	176.616	354.392	2.00657	4.44089e-16
	SLC5A3	1.83	4.457	2.43552	1.82721e-11
	IPO4	9.902	24.331	2.45718	1.62448e-12
	MFHAS1	7.105	16.275	2.29064	1.62437e-12
	TNFRSF13B	2.003	0.506	0.252621	0.0105
	SCRIB	19.064	51.197	2.68553	2.7943e-11
	SLC5A6	8.014	27.381	3.41665	<1E-12
	RFWD3	5.344	16.293	3.04884	<1E-12
	MYOCD	3.977	0.942	0.236862	0.0050804
	MLXIPL	0.409	3.771	9.22005	2.06501e-12
	COL19A1	0.076	0.037	0.486842	0.047939
	SHOX2	0.05	0.227	4.54	1.62437e-12
	E2F2	1.848	3.743	2.02543	1.3767e-06
	POLR3G	0.515	1.636	3.1767	1.69476e-12
	ANTXR1	14.611	39.975	2.73595	1.0425e-07
	C19orf40	1.625	3.59	2.20923	1.62448e-12
	KIAA0754	2.074	4.405	2.12392	4.1755e-09
	SYNGR1	17.068	5.483	0.321244	1.3703e-07
	PRKCB	7.733	3.262	0.421829	0.0038981
	FAM167B	3.086	6.568	2.12832	4.45444e-12
	FANCA	2.977	12.897	4.33221	<1E-12
	IL2RA	0.922	3.403	3.69089	9.7531e-11
	SRCIN1	0.952	2.117	2.22374	<1E-12
	FAM26E	0.794	2.176	2.74055	4.94649e-12
	ATP6V1C1	9.242	20.397	2.20699	1.62437e-12
	BTN3A2	11.213	23.952	2.13609	9.9325e-10
	GRM8	0.025	0.215	8.6	<1E-12
	DCLK3	0.039	0.196	5.02564	1.62437e-12
	TP53INP2	59.404	27.824	0.468386	0.00175695
	FGFR1OP	4.812	10.001	2.07835	<1E-12
	HMGB2	54.903	116.152	2.11559	1.62448e-12
	UHRF1BP1	3.136	7.37	2.35013	1.62448e-12
	SLC25A4	82.771	30.307	0.366155	3.7584e-05
	PPIL1	17.385	35.784	2.05833	<1E-12
	ST6GAL1	18.038	38.05	2.10944	7.2309e-07
	AHR	27.931	56.345	2.01729	<1E-12
	DPF1	0.084	0.204	2.42857	4.7348e-06
	SNX8	13.382	28.367	2.11979	1.62448e-12
	ZNF618	2.221	5.951	2.67942	<1E-12
	ADAMTS2	2.606	12.048	4.62318	1.62448e-12
	MUC13	21.527	218.863	10.1669	0.0078407
	HOXC6	0.281	3.79	13.4875	1.62437e-12
	TMEM25	16.256	5.921	0.364235	0.00024066
	KIAA1549	1.474	4.629	3.14043	1.62448e-12
	CIT	1.709	5.553	3.24927	1.62448e-12
	OAS2	16.481	51.131	3.10242	1.13798e-13
	SLC39A8	4.998	13.338	2.66867	1.62437e-12
	HDGF	136.866	309.61	2.26214	1.62448e-12
	NEFM	0.622	0.081	0.130225	0.0028367
	PI16	22.188	0.565	0.0254642	0.00174236
	MEST	5.044	34.266	6.79342	1.62459e-12
	ACER3	6.456	13.211	2.04631	1.2089e-10
	RUNX1	8.353	34.487	4.1287	1.62437e-12
	FOXD1	0.755	1.907	2.52583	<1E-12
	PFKFB2	5.06	13.042	2.57747	3.33067e-16
	SYT15	2.122	0.819	0.385957	0.0030237
	KCNJ15	8.831	1.16	0.131355	6.0743e-05
	BTG2	196.689	76.207	0.387449	0.00130131
	MRTO4	12.134	27.031	2.22771	1.62448e-12
	SBNO1	9.308	18.888	2.02922	2.32425e-12
	SH3TC2	0.073	0.42	5.75342	5.6408e-05
	SNRPD1	19.375	53.981	2.78612	1.62437e-12
	LPIN3	3.448	8.437	2.44693	2.4505e-05
	SORCS3	0.04	0.005	0.125	0.0185773
	HMP19	0.8	0.053	0.06625	0.0103761
	TWIST2	5.655	2.28	0.403183	0.033664
	PYCRL	4.068	11.192	2.75123	<1E-12
	ENDOU	0.142	0.043	0.302817	0.027661
	VSTM2L	3.19	1.131	0.354545	0.021523
	CYP19A1	0.049	0.224	4.57143	1.62803e-12
	RND2	0.628	0.204	0.324841	0.0093216
	MYLK	121.778	42.381	0.348019	0.0050786
	MACC1	3.811	12.893	3.3831	1.62426e-12
	C1QTNF2	1.344	0.647	0.481399	0.0078151
	PIGU	16.411	37.512	2.28578	1.62437e-12
	SLMO1	0.661	1.544	2.33585	3.1616e-07
	ETV4	3.778	30.06	7.95659	3.1616e-07
	STC2	0.46	2.336	5.07826	1.62448e-12
	LRRK2	2.557	1.168	0.456785	0.0088632
	SLC16A9	2.14	0.587	0.274299	0.022498
	RBM28	4.667	12.097	2.59203	1.62448e-12
	CEACAM5	78.409	205.887	2.62581	4.48275e-12
	EPT1	4.558	13.385	2.93659	1.9007e-10
	PSME4	11.364	23.414	2.06037	1.62448e-12
Hepatocellular carcinoma	SOX9	2.15	5.564	2.58791	1.62437e-12
	TFRC	6.732	18.073	2.68464	1.62448e-12
	PCLO	0.109	1.009	9.25688	1.68576e-05
	FBLIM1	1.998	7.018	3.51251	<1E-12
	ACOT9	6.571	13.385	2.03698	1.62448e-12
	SOCS7	0.113	0.376	3.32743	1.11022e-16
	CENPN	2.268	5.178	2.28307	1.11022e-16
	ZDHHC24	4.465	10.49	2.34938	1.11022e-16
	RBM12B	0.841	1.978	2.35196	1.62448e-12
	PAIP2B	4.671	1.747	0.37401	3.6614e-10
	METTL1	6.305	13.429	2.1299	<1E-12
	CCDC18	0.745	1.685	2.26174	1.62448e-12
	CHCHD3	12.129	25.252	2.08195	1.62459e-12
	CENPM	0.367	6.739	18.3624	<1E-12
	GALP	0.134	0.057	0.425373	0.037983
	GMPS	8.24	18.1	2.1966	<1E-12
	FAM83F	1.159	0.017	0.0146678	9.5281e-05
	PILRB	9.27	21.135	2.27994	1.62437e-12
	FOXN4	0.04	0.086	2.15	1.2767e-07
	BCAT1	0.172	0.498	2.89535	1.7804e-07
	PTPN14	0.148	0.332	2.24324	1.33227e-15
	CARD8	3.59	7.64	2.12813	<1E-12
	SLC39A3	11.016	25.599	2.3238	1.62448e-12
	RAD51	0.139	1.298	9.33813	1.62448e-12
	ENAH	1.396	5.242	3.75501	<1E-12
	ZNF490	0.488	1.002	2.05328	<1E-12
	RTKN2	0.014	0.224	16	1.62448e-12
	ZNF519	0.118	0.29	2.45763	<1E-12
	SH3TC2	0.018	0.03	1.66667	4.0342e-07
	KITLG	0.534	1.232	2.30712	1.62459e-12
	RBM41	1.797	3.636	2.02337	1.62448e-12
	CYP27C1	0.023	0.069	3	2.22045e-16
	LSAMP	0.061	0.021	0.344262	0.0007242
	ABAT	138.181	58.172	0.420984	2.45359e-14
	GGA1	8.305	16.822	2.02553	1.62459e-12
	SEPN1	6.744	15.813	2.34475	1.62448e-12
	UNC13A	0.004	0.015	3.75	1.0481e-08
	COL4A2	8.652	31.509	3.64182	1.62448e-12
	DSTYK	0.53	11.523	21.7415	1.62437e-12
	FHIT	1.81	4.256	2.35138	1.62437e-12
	DOHH	4.302	8.884	2.06509	<1E-12
	WDR60	0.932	1.91	2.04936	<1E-12
	TNPO2	4.267	9.118	2.13686	1.62448e-12
	DCLRE1B	0.651	1.581	2.42857	1.62448e-12
	SCML2	0.242	0.704	2.90909	<1E-12
	HOXC4	0.036	0.075	2.08333	7.201e-08
	GNPAT	12.48	33.214	2.66138	1.62448e-12
	TOMM20	32.921	72.693	2.2081	1.62448e-12
	ZNF512	2.277	5.424	2.38208	1.62437e-12
	ENTPD1	0.873	1.873	2.14548	1.62448e-12
	ZNF607	0.151	0.624	4.13245	<1E-12
	PPARD	5.101	10.665	2.09077	1.11022e-16
	RARS	14.407	29.904	2.07566	1.62437e-12
	SMG5	9.194	35.836	3.89776	1.62448e-12
	LARS	6.784	15.845	2.33564	1.62437e-12
	DEF8	7.796	17.56	2.25244	<1E-12
	SMPD4	8.034	18.044	2.24595	1.11022e-16
	PIK3R3	1.384	3.4	2.45665	1.62437e-12
	CDCA4	0.86	2.835	3.29651	1.62448e-12
	MED22	2.551	7.122	2.79185	<1E-12
	GOLGA8A	1.272	5.511	4.33255	1.62437e-12
	HSPA1B	10.259	24.819	2.41924	4.1929e-07
	FAM168B	8.071	17.918	2.22005	1.62448e-12
	CAMK2G	3.051	7.132	2.33759	1.62437e-12
	CLEC16A	2.98	6.579	2.20772	<1E-12
	TAOK2	4.955	13.439	2.71221	1.62437e-12
	VPS11	5.401	13.059	2.41789	<1E-12
	ZNF714	0.055	0.119	2.16364	1.62448e-12
	PSMC4	42.971	93.72	2.18101	<1E-12
	CDHR3	0.124	0.363	2.92742	<1E-12
	C10orf88	1.064	2.268	2.13158	<1E-12
	RPL36A	0.666	4.205	6.31381	1.62448e-12
	SYNM	1.375	2.806	2.04073	<1E-12
	SH3PXD2A	1.633	3.34	2.04532	1.62459e-12
	ASXL1	4.806	11.301	2.35144	1.62448e-12
	FBXO44	3.758	10.406	2.76903	<1E-12
	SPTAN1	53.572	124.556	2.32502	1.62448e-12
	LRRC10B	0.043	0.19	4.4186	1.62448e-12
	ANKRD13D	3.01	7.033	2.33654	1.62448e-12
	HAX1	60.701	124.527	2.05148	1.62459e-12
	FASN	41.072	118.304	2.88041	1.62448e-12
	UBE2Q2	2.543	7.105	2.79394	<1E-12
	KLC2	1.466	5.095	3.47544	<1E-12
	TJAP1	5.033	13.073	2.59746	1.62437e-12
	ATP8B2	0.864	2.09	2.41898	1.6247e-12
	USP21	2.218	7.276	3.28043	1.62437e-12
	PSMD2	29.905	64.157	2.14536	<1E-12
	FUS	46.413	107.843	2.32355	1.62448e-12
	SMO	9.442	23.431	2.48157	1.62448e-12
	GATAD2B	1.998	4.189	2.0966	<1E-12
	HIST1H1E	0.079	0.248	3.13924	1.5567e-09
	TKT	45.415	149.224	3.28579	1.11022e-16
	PPIL1	8.522	18.055	2.11863	<1E-12
	WASH3P	4.86	14.935	3.07305	<1E-12
	STX16	5.806	13.048	2.24733	1.62448e-12
	FANCD2	0.167	1.422	8.51497	1.62448e-12
	NCAPD2	1.608	5.48	3.40796	<1E-12
	HNRNPH1	32.487	71.19	2.19134	<1E-12
	ILF2	34.379	94.153	2.73868	<1E-12
	UBR5	6.252	15.361	2.45697	<1E-12
	NIPAL1	1.809	0.315	0.174129	2.4009e-05
	NCS1	0.624	1.497	2.39904	1.70775e-12
	PI4KB	8.592	21.75	2.53142	1.62448e-12
	DGKZ	2.722	7.303	2.68295	1.62448e-12
	SUV39H1	3.008	7.967	2.6486	<1E-12
	KAT2A	4.428	19.549	4.41486	1.62448e-12
	STK35	1.958	4.779	2.44076	1.62437e-12
	ZNF512B	2.565	7.983	3.11228	1.62437e-12
	PLEKHG4	0.064	0.128	2	1.2352e-08
	EXOC7	12.284	29.694	2.41729	<1E-12
	TRIM65	1.54	4.78	3.1039	<1E-12
	PMAIP1	0.983	2.893	2.94303	<1E-12
	IRGQ	7.622	16.082	2.10994	1.62437e-12
	APBB1	3.375	7.135	2.11407	1.62448e-12
	IARS	7.622	16.082	2.10994	1.62437e-12
	PSME3	12.924	26.246	2.0308	1.62448e-12
	SOLH	6.602	14.618	2.21418	1.62459e-12
	MKI67	0.153	2.116	13.8301	<1E-12
	FASTK	26.497	63.633	2.40152	1.62437e-12
	KIAA1244	0.025	0.065	2.6	3.1976e-10
	CAD	1.267	4.796	3.78532	<1E-12
	EIF4A3	22.43	45	2.00624	1.62448e-12
	ATF3	49.329	17.47	0.354153	1.406e-06
	HMGA1	9.063	35.587	3.92662	1.62448e-12
	NOP2	9.069	19.65	2.16672	<1E-12
	SLC25A14	1.559	3.196	2.05003	<1E-12
	BCL9L	2.571	5.129	1.99494	1.62437e-12
	PHGDH	120.513	42.293	0.350941	1.1953e-08
	RNASEH1	4.053	8.799	2.17098	<1E-12
	MYBBP1A	6.021	12.043	2.00017	<1E-12
	SNRNP70	27.103	71.686	2.64495	<1E-12
	ANKRD52	0.92	4.029	4.37935	1.62437e-12
	IGF2BP2	0.452	2.843	6.28982	1.62459e-12
	SREBF2	51.052	103.896	2.0351	<1E-12
	VARS	23.072	56.537	2.45046	<1E-12
	C19orf55	0.284	0.606	2.1338	1.62459e-12
	TCFL5	2.517	5.906	2.34644	1.62448e-12
	ARHGEF1	15.266	31.14	2.03983	1.62437e-12
	E2F2	0.032	0.401	12.5312	1.62437e-12
	MAZ	42.391	113.98	2.68878	<1E-12
	HIC2	0.317	0.82	2.58675	1.62459e-12
	NACC1	6.262	14.628	2.33599	<1E-12
	TMEM101	11.678	29.352	2.51344	1.62448e-12
	FADS6	2.736	0.799	0.292032	0.0023758
	HES6	1.73	5.984	3.45896	1.62448e-12
	SPIRE2	1.573	4.954	3.1494	<1E-12
	TBX2	1.55	3.401	2.19419	1.62459e-12
	POLR3K	9.124	19.369	2.12286	<1E-12
	SERPINH1	18.41	44.109	2.39593	<1E-12
	CDKN3	0.269	9.8	36.4312	<1E-12
	TMEM151B	0.033	0.159	4.81818	<1E-12
	INMT	13.927	1.777	0.127594	1.5422e-06
	UBD	26.441	455.699	17.2346	1.62448e-12
	RCC2	6.295	12.79	2.03177	<1E-12
	NELL2	0.066	0.136	2.06061	0.00043546
	FOXK1	1.95	7.248	3.71692	<1E-12
	PPP2R5D	10.301	21.605	2.09737	<1E-12
	ABCC4	0.918	3.118	3.39651	1.11022e-16
	FAM53B	1.145	3.412	2.97991	1.11022e-16
	CORO6	0.074	0.152	2.05405	1.9267e-10
	ABCF2	5.348	12.766	2.38706	<1E-12
	PLEC	8.034	18.992	2.36395	<1E-12
	RPTOR	4.65	11.004	2.36645	<1E-12
	IGF1	18.396	4.196	0.228093	1.1453e-06
	FTSJ1	6.463	13.171	2.03791	<1E-12
	TMEM104	3.823	10.818	2.82971	1.62437e-12
	PVRL1	1.159	3.366	2.90423	1.62448e-12
	TK1	2.713	19.168	7.06524	1.62437e-12
	PYGB	5.567	17.853	3.20693	<1E-12
	SORCS2	0.766	0.348	0.454308	0.028576
	TP73	0.031	0.361	11.6452	<1E-12
	RNF157	0.34	2.213	6.50882	<1E-12
	GMEB2	2.396	5.556	2.31886	1.62448e-12
	CSPG4	0.182	1.385	7.60989	<1E-12
	TSC1	1.14	3.435	3.01316	<1E-12
	TRMT2A	8.464	17.955	2.12134	1.62459e-12
	HES2	0.006	0.049	8.16667	4.8543e-08
	RTEL1	1.891	5.31	2.80804	<1E-12
	ADAMTS16	0.011	0.034	3.09091	3.6296e-07
	SMYD5	4.898	11.792	2.40751	1.62437e-12
	UBE2I	24.193	49.397	2.04179	1.62448e-12
	RHOF	0.512	1.633	3.18945	1.62459e-12
	TTLL4	1.28	3.924	3.06562	1.62437e-12
	MSI1	0.082	0.333	4.06098	<1E-12
	RAPGEF3	0.556	1.502	2.70144	1.62448e-12
	GBA	16.377	57.29	3.4982	1.62448e-12
	MDGA1	0.13	0.32	2.46154	3.4387e-10
	CES3	16.056	7.761	0.483371	6.0231e-05
	C15orf52	0.618	1.286	2.08091	2.5281e-11
	CEL	0.057	1.166	20.4561	9.1903e-07
	MAT1A	640.5	244.188	0.381246	<1E-12
	GAS8	2.551	5.498	2.15523	1.62448e-12
	OLFML2A	0.222	1.715	7.72523	1.62448e-12
	GPSM1	0.817	4.466	5.46634	1.62448e-12
	NBEAL2	1.969	4.67	2.37176	1.62448e-12
	CASK	2.282	4.592	2.01227	<1E-12
	C8orf44	0.189	0.611	3.2328	<1E-12
	TMEM120B	0.526	2.111	4.01331	<1E-12
	HIST1H3H	0.541	1.62	2.99445	<1E-12
	HNRNPAB	39.979	82.88	2.07309	<1E-12
	TNFSF15	0.017	0.036	2.11765	1.5607e-10
	TMEM189	10.412	20.995	2.01642	1.62448e-12
	SHCBP1	0.068	0.696	10.2353	1.62459e-12
	MICA	4.244	9.908	2.33459	<1E-12
	ZNF813	0.199	0.471	2.36683	1.5638e-10
	LYVE1	11.04	0.934	0.0846014	2.5674e-11
	NUPL2	5.352	12.264	2.29148	1.62437e-12
	NR4A2	3.443	1.129	0.327912	0.00026409
	RAB3B	0.021	0.341	16.2381	<1E-12
	ACADSB	96.105	38.263	0.398137	<1E-12
	PLA2G4C	3.835	12.795	3.33638	1.62448e-12
	MAP1B	0.395	0.902	2.28354	3.52607e-13
	VPS13B	0.753	1.669	2.21647	1.62448e-12
	KCNJ15	0.704	0.265	0.37642	0.0102186
	HSDL1	1.753	3.746	2.13691	<1E-12
	CACNA1C	0.089	0.203	2.2809	1.62459e-12
	CDC25A	0.151	0.785	5.19868	1.62448e-12
	GMNN	6.05	36.755	6.07521	1.62437e-12
	CCNE2	0.239	1.201	5.0251	<1E-12
	CDK4	27.909	62.001	2.22154	<1E-12
	LEF1	0.218	2.194	10.0642	<1E-12
	FAM104A	4.904	9.117	1.85909	1.62448e-12
	MDM4	1.157	2.82	2.43734	1.62459e-12
	CBX3	29.624	60.648	2.04726	1.62437e-12
	UST	0.354	0.146	0.412429	0.003458
	ZNF623	1.175	2.691	2.29021	1.62437e-12
	FAM127B	16.558	34.519	2.08473	1.62448e-12
	SATB2	1.095	2.466	2.25205	<1E-12
	PHF19	1.451	6.164	4.2481	<1E-12
	UBL4A	10.525	23.52	2.23468	<1E-12
	PODXL	1.546	7.004	4.5304	1.62448e-12
	CPEB3	5.779	1.316	0.227721	1.88449e-12
	CLIC5	0.151	0.339	2.24503	3.5006e-07
	IER5	4.763	10.501	2.2047	<1E-12
	PALLD	6.014	13.381	2.22498	<1E-12
	RNF144A	0.421	0.853	2.02613	<1E-12
	LPCAT1	3.712	10.01	2.69666	<1E-12
	GINS3	0.495	1.768	3.57172	<1E-12
	CDH13	0.214	2.483	11.6028	<1E-12
	ABCD1	5.805	14.531	2.50319	<1E-12
	NLE1	2.413	5.982	2.47907	<1E-12
	ABL1	4.045	8.168	2.01928	<1E-12
	EME1	0.11	1.069	9.71818	1.62437e-12
	GSG2	0.029	0.236	8.13793	<1E-12
	MATN3	0.025	0.084	3.36	0.00161936
	SRC	2.426	7.118	2.93405	<1E-12
	TBC1D13	3.987	10.074	2.52671	1.62448e-12
	TRPV4	3.525	0.718	0.203688	0.0081645
	SMC2	1.092	2.894	2.65018	1.62437e-12
	SH3PXD2B	0.489	1.706	3.48875	1.62437e-12
	BSN	0.051	0.164	3.21569	1.62437e-12
	ZNF248	0.848	2.019	2.3809	<1E-12
	GNPDA1	5.491	11.702	2.13112	<1E-12
	MFAP4	20.014	2.954	0.147597	0.0091427
	RHOT2	15.147	31.588	2.08543	<1E-12
	ACE	0.928	2.364	2.54741	<1E-12
	CDA	38.874	15.67	0.403097	7.3387e-11
	CYTH3	1.1	2.667	2.42455	1.62448e-12
	E2F3	1.152	2.667	2.3151	<1E-12
	SLC4A2	34.922	80.567	2.30706	<1E-12
	CYP2C19	17.275	2.46	0.142402	2.3127e-05
	PLXND1	13.177	31.355	2.37952	1.62448e-12
	CYP4A22	32.47	6.421	0.197752	1.1332e-06
	CYP4A11	591.102	128.595	0.217551	<1E-12
	C3orf62	0.546	1.561	2.85897	<1E-12
	ZNF250	0.472	1.006	2.13136	1.62448e-12
	FARSB	7.903	17.81	2.25357	1.62459e-12
	TIMELESS	3.406	7.701	2.26101	1.62459e-12
	PPAP2B	68.36	32.561	0.476317	<1E-12
	CNOT6	1.397	2.926	2.09449	1.62448e-12
	ZNF550	0.555	1.262	2.27387	1.11022e-16
	CHEK1	0.586	2.358	4.02389	1.62448e-12
	C1orf116	0.287	0.123	0.428571	1.5579e-06
	ATP5G1	118.928	242.036	2.03515	<1E-12
	OLA1	6.147	13.737	2.23475	1.62437e-12
	BHLHA15	0.39	0.804	2.06154	2.4911e-06
	HHAT	1.156	2.744	2.3737	1.62448e-12
	ANAPC7	5.198	14.812	2.84956	1.62448e-12
	CYP4V2	46.944	23.315	0.496656	2.6577e-11
	ELOVL2	10.061	21.074	2.09462	1.7713e-09
	DNMT3B	0.243	0.892	3.67078	<1E-12
	FLYWCH1	2.105	5.412	2.57102	1.62437e-12
	ZBED4	1.069	2.481	2.32086	1.11022e-16
	CBFA2T2	0.978	3.553	3.63292	<1E-12
	ZNF563	1.379	4.579	3.32052	<1E-12
	MSI2	1.35	2.784	2.06222	1.62437e-12
	SKA2	4.228	8.129	1.92266	1.62448e-12
	PAQR4	1.063	5.255	4.94356	<1E-12
	AGPAT4	0.19	0.463	2.43684	1.11022e-16
	RASAL2	0.835	1.777	2.12814	1.62437e-12
	CPD	9.936	22.847	2.29942	<1E-12
	LHX6	0.1	0.202	2.02	2.4521e-05
	LTBP2	0.831	2.011	2.41998	1.6448e-12
	GNE	32.826	14.758	0.449583	4.10783e-14
	ALDH8A1	107.059	34.109	0.3186	1.62448e-12
	MTL5	0.116	1.03	8.87931	<1E-12
	PCYOX1L	0.496	1.113	2.24395	1.62448e-12
	CNDP1	28.633	0.194	0.0067754	2.7267e-11
	CACNB4	0.007	0.034	4.85714	3.8604e-11
	NEBL	0.54	0.168	0.311111	0.0003011
	SH2D1B	0.225	0.112	0.497778	0.0004617
	EFHC1	0.486	1.27	2.61317	0.0004617
	BACH2	0.539	0.224	0.415584	0.00078055
	ROBO1	0.995	8.545	8.58794	1.62437e-12
	EZH2	0.428	4.088	9.5514	<1E-12
	TRAPPC2P1	6.493	14.392	2.21654	1.62437e-12
	DACH1	0.386	0.054	0.139896	1.77636e-15
	FLVCR1	0.242	1.657	6.84711	<1E-12
	TMEM67	0.193	0.41	2.12435	<1E-12
	OSBPL3	0.186	1.128	6.06452	1.62448e-12
	TAF1D	7.71	15.621	2.02607	1.62448e-12
	UBXN11	3.135	8.533	2.72185	1.62448e-12
	CKAP4	16.678	41.769	2.50444	1.62448e-12
	TCERG1	2.712	6.512	2.40118	<1E-12
	VPS8	2.42	5.083	2.10041	<1E-12
	HINFP	2.704	5.507	2.03661	1.62448e-12
	ROBO2	0.047	0.022	0.468085	0.00050071
	ENSA	72.827	160.535	2.20433	1.62448e-12
	GPR126	25.617	11.894	0.464301	6.703e-09
	SIPA1L2	2.089	4.996	2.39157	1.62448e-12
	KCNH8	0.023	0.005	0.217391	0.00135554
	MCM8	0.408	1.413	3.46324	<1E-12
	OCRL	4.047	10.777	2.66296	1.62448e-12
	HLTF	3.636	7.664	2.10781	<1E-12
	GJC1	0.106	0.501	4.72642	1.62437e-12
	PAQR5	0.338	0.803	2.37574	2.88658e-15
	MED20	3.502	7.632	2.17933	1.62437e-12
	WSB2	13.159	27.275	2.07273	1.62448e-12
	ZNF468	0.701	1.674	2.38802	1.62448e-12
Colorectal cancer	POU2F2	1.769	0.601	0.33974	0.00034382
	SLC6A8	104.319	41.057	0.393572	2.7511e-08
	GNB1L	4.003	9.862	2.46365	<1E-12
	EDN3	36.93	1.652	0.0447333	<1E-12
	ZNF667	0.265	0.11	0.415094	7.7659e-05
	HSF5	0.02	0.008	0.4	0.04702
	GRIN2B	0.028	0.233	8.32143	1.62437e-12
	FIGN	0.24	0.064	0.266667	3.8544e-06
	ZNF439	3.349	1.475	0.44043	1.1897e-09
	NUP37	21.838	45.49	2.08307	1.62437e-12
	ZNF117	3.218	6.887	2.14015	1.6751e-12
	KIAA1161	40.162	14.514	0.361386	1.62925e-12
	ZNF415	3.401	0.736	0.216407	1.53211e-14
	RPS21	2082.89	4979.39	2.39062	1.62437e-12
	IL5RA	0.226	0.015	0.0663717	2.4455e-06
	TNS1	50.514	12.497	0.247397	0.0047552
	FAM46A	13.038	6.295	0.482819	3.3226e-10
	PAK6	1.672	3.879	2.31998	1.62448e-12
	FRMD3	4.847	0.612	0.126264	2.15417e-12
	YY2	0.622	1.481	2.38103	<1E-12
	ENTPD5	82.378	10.836	0.13154	<1E-12
	PVRL4	2.312	10.085	4.36202	1.62448e-12
	SPIB	49.226	0.704	0.0143014	4.44089e-15
	DPF3	2.905	0.303	0.104303	<1E-12
	CCL16	0.075	0.024	0.32	1.2996e-07
	PPAP2B	40.386	13.546	0.335413	1.62692e-12
	PCDH17	0.63	1.452	2.30476	7.14984e-14
	NLGN4X	1.088	0.222	0.204044	8.88178e-15
	NEURL1B	39.168	12.671	0.323504	1.60649e-13
	PITPNM3	7.58	2.7	0.356201	<1E-12
	ANTXR2	34.359	17.133	0.498647	1.9248e-11
	FGF9	0.583	0.102	0.174957	2.9026e-07
	LIMS3	0.233	0.108	0.463519	0.042541
	RNF152	4.753	0.528	0.111088	1.65423e-14
	SLC25A32	7.925	17.986	2.26953	<1E-12
	ZSCAN23	0.37	0.106	0.286486	2.4551e-05
	RBM20	0.221	0.054	0.244344	0.00020494
	SEMA3E	0.841	0.008	0.00951249	6.6275e-09
	RSL1D1	59.228	131.198	2.21513	1.62448e-12
	ZNF878	0.125	0.334	2.672	1.62448e-12
	DCLK3	0.059	0.151	2.55932	1.33227e-15
	SRM	44.989	113.293	2.51824	<1E-12
	TTF2	5.182	10.575	2.04072	<1E-12
	WDR3	9.768	20.851	2.13462	1.62459e-12
	EVC2	0.623	0.241	0.386838	0.00091664
	IL6R	16.233	1.899	0.116984	1.62448e-12
	JAG2	4.364	16.66	3.8176	1.62448e-12
	KLF2	23.186	10.153	0.437894	1.9399e-08
	WDR77	18.701	49.044	2.62253	<1E-12
	TLX1	0.08	1.668	20.85	1.62437e-12
	PLA2G16	14.711	37.932	2.57848	3.13227e-12
	P2RX7	0.919	0.341	0.371055	0.0023594
	HHIP	2.71	0.459	0.169373	3.33067e-16
	GPX8	3.075	6.16	2.00325	2.6983e-10
	GATM	12.271	5.347	0.435743	0.040162
	CAPN6	3.67	1.267	0.345232	0.0041998
	C1orf115	68.351	15.249	0.223098	7.8975e-11
	EPHX2	80.444	24.719	0.307282	3.3375e-10
	MEI1	6.81	1.704	0.25022	4.0662e-10
	SERPINF2	1.181	3.281	2.77815	1.11022e-16
	CYSLTR2	0.423	0.104	0.245863	1.5447e-11
	ZNF208	0.302	0.11	0.364238	0.0043405
	MPPE1	21.489	10.417	0.48476	<1E-12
	CMKLR1	5.392	1.627	0.301743	9.59899e-12
	EMCN	3.019	1.348	0.446505	2.5059e-06
	RAB3C	0.37	0.044	0.118919	0.028761
	FAM3D	593.554	212.313	0.357698	7.72893e-12
	ARMC10	13.618	31.327	2.30041	1.62448e-12
	SETBP1	2.34	0.599	0.255983	4.7057e-06
	ACVRL1	67.168	18.114	0.269682	1.62459e-12
	PHF16	2.671	6.798	2.54511	<1E-12
	RNF8	6.148	0.641	0.104262	0.00132091
	EDN2	3.704	0.538	0.145248	1.9453e-07
	CENPJ	2.488	5.661	2.27532	<1E-12
	MAT1A	0.137	0.532	3.88321	<1E-12
	LGSN	0.028	0.014	0.5	0.000135143
	KCNK5	34.794	17.34	0.498362	2.8608e-11
	TAL2	0.079	0.104	1.31646	6.7706e-07
	KLC3	0.097	0.505	5.20619	1.62437e-12
	F2RL1	121.302	500.317	4.12456	1.74305e-14
	CA12	222.285	33.697	0.151594	1.62459e-12
	TMCC3	27.871	5.531	0.19845	5.80003e-12
	CD44	44.914	118.148	2.63054	1.62448e-12
	SYT12	0.06	0.162	2.7	5.0941e-09
	EPHA4	2.708	0.945	0.348966	0.00056242
	CLIC2	6.904	2.445	0.354143	1.2103e-11
	CHST6	0.917	0.328	0.357688	0.0202
	BMF	10.853	5.323	0.490463	5.2138e-07
	OSR1	3.174	0.356	0.112161	1.5203e-07
	SYT2	0.206	0.074	0.359223	4.422e-06
	LRRC4	0.551	0.241	0.437387	0.029717
	MID1IP1	22.95	46.043	2.00623	<1E-12
	PDK4	44.751	5.794	0.129472	2.9835e-06
	GNG7	5.39	0.614	0.113915	<1E-12
	CPM	19.904	2.327	0.116911	<1E-12
	IRAK2	1.758	5.543	3.15301	1.62437e-12
	E2F7	0.571	2.454	4.29772	<1E-12
	GIMAP8	7.43	1.837	0.247241	2.83107e-14
	FEN1	18.947	41.871	2.2099	1.62448e-12
	GDF11	1.956	4.462	2.28119	1.62437e-12
	GRIN2A	0.107	0.007	0.0654206	3.55005e-12
	SH3BGRL2	79.262	36.932	0.465948	1.6388e-12
	PTGS1	16.909	3.438	0.203324	0.000181593
	CDC14A	7.551	2.053	0.271885	3.32956e-13
	FUT1	0.393	2.738	6.96692	<1E-12
	UNC5CL	1.296	7.674	5.9213	<1E-12
	CENPP	1.064	2.858	2.68609	1.62448e-12
	PAG1	11.28	3.176	0.28156	5.76716e-12
	DLG2	0.291	0.055	0.189003	0.000138982
	COL5A1	13.671	36.288	2.65438	1.11022e-16
	CPT1A	115.483	45.425	0.393348	1.63336e-12
	FAM5B	0.069	0.007	0.101449	0.014903
	FLNB	139.482	66.802	0.478929	2.1156e-08
	LIFR	3.973	0.252	0.0634281	1.0018e-11
	SOCS6	16.436	8.053	0.489961	6.21725e-15
	ZNF280B	0.301	0.657	2.18272	<1E-12
	TRIM9	0.927	0.124	0.133765	2.439e-07
	SMYD1	0.518	0.025	0.0482625	0.022416
	YDJC	20.588	42.457	2.06222	1.62437e-12
	ARRDC4	32.084	11.733	0.365696	1.62459e-12
	COL7A1	0.257	3.016	11.7354	1.62448e-12
	HES2	10.047	4.68	0.465811	2.2916e-05
	GRIA4	0.377	0.05	0.132626	0.00070269
	BARX2	18.885	2.666	0.14117	<1E-12
	MALL	229.453	47.7	0.207886	2.22045e-15
	ICAM4	1.24	0.398	0.320968	3.7135e-05
	INHBB	0.773	1.872	2.42173	2.01283e-13
	CD160	1.949	0.223	0.114418	6.6114e-08
	KIAA0513	12.482	3.241	0.259654	<1E-12
	FCRL4	0.196	0.016	0.0816327	0.000121208
	CYTH4	8.554	3.79	0.443068	3.1742e-07
	TNFSF15	0.617	2.114	3.42626	1.5634e-06
	PRKCB	5.597	0.746	0.133286	8.97515e-12
	MACC1	2.104	11.522	5.47624	<1E-12
	KCNMA1	16.004	3.19	0.199325	0.000176201
	CDKL2	0.414	0.098	0.236715	4.9925e-07
	SLMO1	0.649	2.664	4.10478	1.62437e-12
	NPY1R	3.955	0.287	0.0725664	1.8654e-09
	MYOCD	2.128	0.316	0.148496	0.00048008
	CPEB3	2.613	0.982	0.375813	<1E-12
	LPP	6.599	2.676	0.405516	4.2543e-05
	PALM2	0.06	0.155	2.58333	<1E-12
	SLC7A1	14.165	31.57	2.22873	1.62459e-12
	NEURL	9.56	0.988	0.103347	4.7067e-09
	MAP1B	2.677	1.057	0.394845	0.00027572
	SHROOM4	1.053	3.909	3.71225	1.62437e-12
	ADAMTSL1	4.248	0.678	0.159605	<1E-12
	GPR55	0.75	0.168	0.224	0.00021644
	HS6ST3	0.075	0.004	0.0533333	4.4904e-05
	SH3TC2	0.16	1.884	11.775	1.62448e-12
	HRASLS5	0.394	0.071	0.180203	0.02024
	TNFRSF13B	3.974	0.153	0.0385003	3.88878e-12
	SORBS1	22.18	10.316	0.465104	0.0032812
	PPARGC1A	9.134	2.335	0.255638	<1E-12
	MAF	10.997	3.329	0.302719	0.0087618
	C15orf56	0.068	0.17	2.5	1.11022e-16
	GLI3	1.255	0.466	0.371315	0.0033449
	ADCY3	11.68	25.235	2.16053	<1E-12
	POLB	19.815	21.678	1.09402	<1E-12
	HMGA1	136.732	351.312	2.56935	<1E-12
	ADD2	0.209	0.048	0.229665	0.0095421
	CCT3	146.664	300.257	2.04724	1.62448e-12
	NONO	144.185	292.535	2.02889	<1E-12
	CD276	24.973	53.465	2.14091	<1E-12
	IMPDH1	19.875	62.317	3.13545	<1E-12
	TNXB	35.009	1.824	0.0521009	1.6008e-08
	SYNGR1	4.919	1.086	0.220777	2.973e-06
	RANGAP1	41.678	92.313	2.21491	1.62448e-12
	GSG2	1.277	3.068	2.40251	1.62448e-12
	TMEM41A	10.436	23.283	2.23103	<1E-12
	BIRC5	6.664	17.588	2.63926	1.62448e-12
	NOP2	18.784	55.772	2.96912	<1E-12
	HIGD1A	193.53	55.501	0.286782	1.66533e-15
	WNT3	0.158	0.989	6.25949	1.62437e-12
	GOLGA8B	1.099	2.978	2.70974	<1E-12
	SEMA6A	29.564	4.206	0.142268	<1E-12
	PLK1	17.549	47.098	2.6838	1.62437e-12
	PHF19	16.534	42.381	2.56326	1.62448e-12
	KIF23	4.576	14.449	3.15756	1.62448e-12
	MAGI2	1.175	0.548	0.466383	2.861e-11
	DYRK2	26.163	12.871	0.491954	6.35558e-12
	DUSP14	3.69	15.182	4.11436	<1E-12
	CDCA4	7.177	17.516	2.44057	<1E-12
	SCAMP2	290.677	142.072	0.488762	<1E-12
	ADCY9	12.558	4.918	0.391623	1.62537e-12
	XPO5	9.508	21.631	2.27503	1.62459e-12
	RUNDC3B	2.979	0.394	0.132259	2.58837e-12
	MYLK	109.727	23.914	0.217941	0.0039001
	CD36	19.467	1.753	0.0900498	4.7774e-11
	KLHL17	1.546	4.578	2.96119	<1E-12
	FZD5	37.475	18.395	0.490861	1.0555e-11
	ITGA11	2.05	6.091	2.97122	<1E-12
	HPCAL4	0.061	0.019	0.311475	0.004242
	TP53INP1	10.883	5.289	0.485987	8.88178e-16
	GABRB3	0.811	0.034	0.0419236	0.00024135
	NR3C1	13.579	3.601	0.265189	<1E-12
	ANKRD22	9.03	21.272	2.3557	5.4603e-11
	NOL6	13.074	30.277	2.31582	1.62448e-12
	TESK2	8.578	3.476	0.405223	1.02696e-13
	DPF1	0.051	0.128	2.5098	2.66454e-15
	PLAU	9.451	37.632	3.9818	<1E-12
	TMEM30B	50.299	22.054	0.438458	1.04361e-14
	PLXNA1	5.573	15.812	2.83725	<1E-12
	ZNF473	2.249	4.821	2.14362	<1E-12
	GDF10	0.342	0.041	0.119883	0.034901
	RASSF6	11.963	5.454	0.455906	2.7431e-10
	RSAD2	9.284	22.567	2.43074	1.62031e-05
	CLU	106.893	18.306	0.171255	5.7039e-07
	SULT1E1	0.152	0.069	0.453947	5.7039e-07
	CALU	34.84	80.284	2.30436	1.1468e-11
	RCL1	7.769	17.287	2.22513	1.62448e-12
	GINS4	2.13	5.487	2.57606	1.62448e-12
	PAQR4	16.163	38.018	2.35216	1.62437e-12
	KCNH1	0.17	0.062	0.364706	6.4321e-09
	ALDH3B2	0.135	0.461	3.41481	1.62559e-12
	NOL4	0.188	0.023	0.12234	0.041662
	GPR56	42.297	107.904	2.5511	<1E-12
	SLC35D1	32.498	13.889	0.42738	1.66911e-12
	IKZF1	5.584	1.553	0.278116	6.85551e-11
	F2R	7.756	16.804	2.16658	1.62459e-12
	EZH2	8.033	20.206	2.51537	1.62437e-12
	ARID3A	2.203	6.419	2.91375	1.62437e-12
	SIPA1L2	24.544	10.601	0.431918	<1E-12
	MSRB3	14.155	3.961	0.27983	0.00168034
	CD247	6.556	2.423	0.369585	1.4927e-06
	NCF4	19.328	8.868	0.458816	1.8174e-07
	PLCB1	1.145	3.155	2.75546	1.4256e-07
	APCDD1L	0.428	0.069	0.161215	0.00145562
	GFRA1	2.411	0.22	0.0912484	1.3437e-06
	ANKRD53	0.331	0.085	0.256798	3.821e-07
	CCNO	0.859	8.656	10.0768	1.62448e-12
	ABHD5	11.751	5.637	0.479704	3.89e-12
	SMAD9	3.079	1.155	0.375122	0.035485
	PPP1R16B	5.243	1.268	0.241846	2.33147e-13
	NAT9	14.235	28.688	2.01531	<1E-12
	MFAP4	123.178	22.805	0.185139	1.5863e-09
	SLC25A22	11.59	24.727	2.13348	1.62448e-12
	OLA1	20.972	43.396	2.06924	1.62448e-12
	IRF4	6.737	0.76	0.11281	1.5514e-08
	NSUN5	23.19	46.437	2.00246	1.62437e-12
	CYP8B1	0.059	0.009	0.152542	1.62437e-12
	NEDD4L	27.121	10.904	0.40205	<1E-12
	RIMKLA	4.414	1.507	0.341414	1.5048e-10
	ACAA2	389.757	101.862	0.261347	1.64302e-12
	CYP19A1	0.062	0.144	2.32258	2.42029e-14
	ABCA13	0.151	0.092	0.609272	0.021003
	PAFAH2	29.064	12.446	0.428227	<1E-12
	TSLP	0.556	0.246	0.442446	4.9156e-10
	GPER	5.905	0.792	0.134124	9.2885e-09
	RANBP17	0.577	1.967	3.40901	1.62437e-12
	CELSR1	0.701	5.52	7.87447	<1E-12
	DOK7	0.276	1.356	4.91304	1.62437e-12
	LEPRE1	6.788	14.716	2.16794	1.62448e-12
	TPD52L1	14.651	39.702	2.70985	<1E-12
	TTC38	100.346	47.731	0.475664	1.5334e-09
	NEBL	3.685	21.113	5.72944	1.62459e-12
	CD27	20.625	4.282	0.207612	1.11022e-16
	LETM1	46.448	21.42	0.461161	7.9621e-11
	CCBE1	1.15	0.046	0.04	0.00089507
	NQO2	12.666	28.702	2.26607	1.02918e-13
	WNT2B	3.781	0.956	0.252843	<1E-12
	TAS2R5	0.283	0.534	1.88693	9.56879e-12
	RAB27A	31.648	11.075	0.349943	1.62481e-12
	RAB3B	0.963	0.282	0.292835	0.039764
	IL1A	0.087	0.449	5.16092	5.66214e-15
	LGR5	4.233	23.207	5.4824	<1E-12
	HOXA9	14.155	30.315	2.14165	1.62437e-12
	IL6	0.468	1.84	3.93162	0.026103
	NAP1L2	2.03	0.131	0.064532	8.3601e-11
	KCND3	0.649	0.257	0.395994	0.0038769
	MESP2	1.449	0.385	0.2657	3.23286e-12
	PITPNC1	5.666	12.053	2.12725	<1E-12
	C2	20.197	68.639	3.39848	1.62448e-12
	C4BPB	3.244	8.197	2.52682	2.4531e-05
	EVI2B	19.058	5.445	0.285707	5.25024e-13
	NEFH	0.745	0.261	0.350336	2.0408e-05
	TPSG1	27.286	1.475	0.054057	1.127e-09
	PCDHGA10	1.909	0.874	0.457831	4.269e-07
	SIGLEC10	4.649	1.978	0.425468	9.7655e-05
	TRIM36	7.968	2.562	0.321536	<1E-12
	TUBAL3	31.42	3.213	0.10226	3.28737e-13
	C7orf31	7.11	2.059	0.289592	8.88178e-16
	KCTD12	29.476	9.483	0.321719	2.3278e-11
	CDC6	5.552	20.149	3.62914	1.62448e-12
	DOCK10	5.315	1.654	0.311195	8.2198e-11
	SYT4	0.461	0.013	0.0281996	1.0601e-06
	PCMTD2	11.309	24.267	2.14581	<1E-12
	SKP2	7.883	15.893	2.01611	<1E-12
	DTD1	21.612	45.76	2.11734	1.62448e-12
	PNO1	10.997	29.144	2.65018	<1E-12
	MARCKS	124.019	59.11	0.476621	8.99281e-15
	SCD	14.124	137.631	9.74448	1.62448e-12
	KAT2B	10.443	3.333	0.319161	<1E-12
	LCOR	2.965	1.972	0.665093	0.00086198
	MGLL	164.5	55.938	0.340049	1.62503e-12
	STX2	2.942	5.956	2.02447	0.00041658
	SLC7A11	0.438	3.13	7.14612	1.11022e-16
	PIK3CG	2.451	0.523	0.213382	5.7893e-10
	GFI1	4.192	1.179	0.28125	8.8733e-07
	ACSL4	9.107	19.495	2.14066	<1E-12
	ACACA	11.553	24.129	2.08855	1.62437e-12
	SPPL2A	79.32	23.958	0.302042	<1E-12
	KIF5A	0.921	0.075	0.0814332	1.65734e-05
	PEX26	65.429	16.516	0.252426	1.81222e-12
	ECT2	9.932	39.548	3.98188	<1E-12
	AKR1B10	154.954	6.886	0.044439	1.65945e-12
	S100A11	326.014	1466.55	4.49842	1.62448e-12
	ESR1	0.509	0.128	0.251473	7.03382e-12
	RAB30	7.388	3.029	0.409989	<1E-12
	TBX4	0.013	0.035	2.69231	0.0063961
	SDCCAG3	15.346	33.729	2.1979	<1E-12
	GINS2	18.84	43.067	2.28593	<1E-12
	PANK3	24.605	11.911	0.484089	<1E-12
	DDX60	17.772	7.127	0.401024	1.0485e-07
	TMTC1	2.593	0.802	0.309294	1.4473e-06
	DCUN1D5	12.018	35.322	2.93909	<1E-12
	PPM1E	0.096	0.039	0.40625	0.00654
	GNAI1	13.236	4.976	0.375944	1.783e-10
	PGM1	120.366	40.171	0.33374	1.62448e-12
	CNTNAP3	0.599	0.076	0.126878	6.4494e-05
	SLC6A6	3.175	25.788	8.1222	1.62448e-12
	PDE8A	34.195	16.344	0.477965	5.10314e-12
	GRHL1	0.367	2.137	5.82289	<1E-12
	ATRNL1	0.352	0.06	0.170455	0.025823
	SEMA3D	1.265	0.077	0.0608696	4.59655e-12
	DCX	0.028	0.005	0.178571	0.0154826
	CDK4	80.257	207.866	2.59	<1E-12
	SNAI1	1.744	5.671	3.25172	1.62437e-12
	AMOTL1	4.334	1.743	0.402169	0.0022594
	LRRC1	38.343	19.065	0.497222	2.7952e-11
	TIPIN	3.964	8.303	2.0946	<1E-12
	ZNF772	1.14	0.288	0.252632	6.4047e-11
	ZNF626	1.012	0.38	0.375494	3.6948e-06
	TYRP1	0.85	0.177	0.208235	5.9871e-05
	HEPHL1	0.006	0.032	5.33333	0.000122066
	LPCAT3	95.301	44.739	0.469449	6.83853e-12
	ADRB3	0.161	0.011	0.068323	0.00074444
	SOX9	27.018	7.034	0.260345	1.62448e-12
	CD1D	3.105	0.855	0.275362	2.1334e-12
	PAK3	0.078	0.015	0.192308	2.0535e-05
	FSTL3	5.819	14.321	2.46108	1.80922e-12
	B4GALNT3	42.553	19.706	0.463093	2.7643e-08
	ARFGAP1	25.42	52.191	2.05315	1.62448e-12
	SULF1	9.356	48.637	5.19848	1.62459e-12
	SLC2A12	0.873	2.699	3.09164	3.33067e-16
	SOSTDC1	11.664	3.384	0.290123	2.05835e-12
	AURKA	11.829	36.807	3.11159	1.62448e-12
	ADAMTS6	0.076	0.404	5.31579	1.62437e-12
	MAGOHB	3.931	8.608	2.18977	<1E-12
	CLEC5A	0.075	0.74	9.86667	1.62437e-12
	GPX2	463.191	1099	2.37267	<1E-12
	P2RX6	0.172	0.06	0.348837	0.0068766
	KPNA2	43.263	123.362	2.85144	<1E-12
	ATAD2	4.368	11.615	2.65911	1.62448e-12
	RPL36A	2.27	32.773	14.4374	1.62448e-12
	ZNF423	2.83	1.184	0.418375	2.7501e-06
	QSOX2	4.289	11.732	2.73537	<1E-12
	HOXD3	0.605	0.246	0.406612	1.8531e-07
	SNAPC4	3.87	7.979	2.06176	<1E-12
	PDCD11	8.851	20.072	2.26777	<1E-12
	TXNIP	572.852	208.18	0.36341	<1E-12
	POLR1D	103.936	222.287	2.13869	1.62448e-12
	SFMBT2	0.946	0.316	0.334038	9.1064e-08
	RAB37	6.779	1.909	0.281605	<1E-12
	ENPP2	24.186	7.264	0.300339	1.9184e-11
	JPH2	4.146	0.615	0.148336	0.00196052
	STX16	16.134	34.32	2.12718	<1E-12
	GPSM2	13.843	38.685	2.79455	1.62448e-12
	FOXM1	12.458	34.601	2.77741	1.62448e-12
	PTCHD1	0.329	0.02	0.0607903	0.0030621
	VDR	71.613	35.867	0.500845	9.9588e-11
	LRCH2	0.652	0.194	0.297546	0.00024399
	POLR2D	12.83	25.853	2.01504	<1E-12
	PTPLAD1	30.855	67.933	2.20169	1.62448e-12
	SDK1	1.778	0.634	0.35658	0.00076094
	FTSJ1	18.399	40.558	2.20436	1.62448e-12
	MTUS2	0.119	0.046	0.386555	0.023816
	CCNYL1	22.185	10.056	0.453279	2.30405e-12
	XRCC2	0.536	2.631	4.90858	<1E-12
	FAM57A	10.431	25.668	2.46074	<1E-12
	RSPO2	2.391	0.072	0.0301129	2.3642e-09
	PHGDH	12.546	38.243	3.04822	1.62437e-12
	TTC22	29.641	6.856	0.231301	5.47229e-13
	GNAL	2.652	0.716	0.269985	8.88178e-16
	WNT5A	2.089	5.423	2.59598	1.62459e-12
	ZZEF1	32.358	9.105	0.281383	1.05471e-14
	MOV10L1	0.047	0.158	3.3617	2.1237e-08
	ACOX1	53.074	18.68	0.351961	4.6115e-11
	FXYD6	29.093	9.504	0.326677	0.00048278
	SLC36A1	23.684	6.276	0.264989	9.00235e-12
	KIAA1024	0.116	0.28	2.41379	1.62459e-12
	DNAJC10	21.565	45.525	2.11106	1.62448e-12
	GPR180	3.291	7.428	2.25706	<1E-12
	ACSS2	167.346	76.182	0.455236	<1E-12
	ITIH5	10.783	3.449	0.319855	0.000180657
	CHRDL1	14.888	0.69	0.0463461	1.057e-06
	PKP1	0.147	1.295	8.80952	1.33227e-15
	CDO1	0.911	0.133	0.145993	0.00026062
	DCC	0.025	0.01	0.4	0.027437
	CORO2B	2.152	0.239	0.111059	<1E-12
	KLK12	0.636	1.762	2.77044	3.0699e-10
	SLC7A6	8.037	18.928	2.35511	<1E-12
	HECW2	0.258	0.748	2.89922	<1E-12
	GOLGA6L9	1.229	2.688	2.18714	3.7631e-11
	CORO2A	36.76	17.107	0.46537	<1E-12
	URB1	3.85	8.189	2.12701	1.62448e-12
	EPHA2	17.526	40.32	2.30058	3.1367e-06
	PCSK9	1.987	23.789	11.9723	<1E-12
	CIRH1A	18.295	43.956	2.40262	1.62448e-12
	SEC14L5	0.509	0.045	0.0884086	1.003e-09
	PRR11	3.525	11.552	3.27716	<1E-12
	MYH11	265.67	13.475	0.0507208	0.0035837
	COL9A3	2.681	9.207	3.43417	2.34268e-12
	SLC7A2	1.348	0.425	0.315282	0.0036212
	FANCD2	3.748	9.026	2.40822	1.62448e-12
	SERPINE1	2.319	13.428	5.79043	8.2969e-08
	KCNJ16	0.119	0.014	0.117647	0.021416
	ANPEP	457.782	9.362	0.0204508	0.00066307
	KCTD14	11.841	32.618	2.75467	<1E-12
	MSI2	7.595	19.69	2.5925	1.62459e-12
	ZER1	42.728	18.928	0.442988	1.62448e-12
	SYP	5.504	1.204	0.21875	3.7537e-10
	TBX15	0.043	0.214	4.97674	<1E-12
	SERINC2	355.35	173.343	0.487809	9.2142e-11
	TRPM5	1.337	0.308	0.230366	4.9114e-06
	GRINA	68.892	173.875	2.52388	<1E-12
	MYBBP1A	14.449	30.12	2.08457	1.62448e-12
	KCNH8	0.168	0.934	5.55952	<1E-12
	CYP4F22	0.079	0.034	0.43038	0.0053423
	CAMKV	0.025	0.065	2.6	0.000102452
	TRIM29	2.264	40.807	18.0243	<1E-12
	CDH6	0.41	0.982	2.39512	5.66214e-15
	TCP11L2	4.999	2.193	0.438688	1.6022e-10
	COL1A2	120.214	337.436	2.80696	<1E-12
	RHOF	65.567	17.724	0.270319	<1E-12
	ZNF829	0.278	0.096	0.345324	2.4553e-09
	COL27A1	1.151	4.819	4.18679	1.62426e-12
	MSI1	1.403	0.683	0.486814	0.021182
	ACACB	11.058	3.594	0.325014	3.14815e-12
	FRMD1	13.393	2.591	0.193459	3.6256e-10
	MYBL2	14.247	54.692	3.83884	1.62459e-12
	PRICKLE2	2.339	1.147	0.490381	0.00154354
	MYEOV	1.967	20.714	10.5308	1.62448e-12
	KLK11	0.996	3.498	3.51205	1.62448e-12
	GRHL3	0.05	1.48	29.6	1.62448e-12
	CCDC68	16.428	2.959	0.180119	1.62448e-12
	SLC17A7	1.065	0.1	0.0938967	1.35447e-13
	IL11RA	8.432	3.567	0.423031	3.2693e-07
	SLC25A42	6.197	3.095	0.499435	6.8711e-10
	RCAN1	50.366	22.699	0.450681	1.8013e-10
	LRRC20	3.964	10.397	2.62286	1.62437e-12
	PSRC1	4.74	11.631	2.4538	<1E-12
	AIF1L	5.176	1.891	0.36534	0.00039966
	SMYD5	12.563	26.717	2.12664	1.62437e-12
	RXRA	43.155	20.713	0.479968	2.23155e-14
	NAA25	4.1088	8.757	2.13128	1.62437e-12
	PRMT3	6.032	14.732	2.44231	1.62459e-12
	DNASE1L3	42.536	0.677	0.0159159	1.63669e-12
	PLCXD3	0.232	0.008	0.0344828	1.2382e-06
	HMGB1	103.008	208.152	2.02074	1.62448e-12
	TMEM156	1.271	0.315	0.247836	2.5519e-06
	TXLNB	0.457	0.152	0.332604	1.5443e-06
	CENPN	5.772	16.027	2.77668	<1E-12
	ZDHHC9	31.553	79.004	2.50385	<1E-12
	TBC1D16	5.264	13.183	2.50437	<1E-12
	STC1	0.861	4.939	5.73635	1.62437e-12
	C1orf210	78.26	23.375	0.298684	<1E-12
	KIAA0754	0.582	1.265	2.17354	2.61802e-12
	KLHL4	0.219	0.071	0.324201	0.00178408
	PTPN14	0.601	1.525	2.53744	0.0122789
	CAPN13	11.215	3.133	0.279358	3.7074e-07
	CLDN16	0.02	0.199	9.95	<1E-12
	TNS4	4.583	50.71	11.0648	<1E-12
	SPRY4	7.298	16.265	2.22869	<1E-12
	S1PR1	10.346	4.953	0.478736	3.7928e-05
	KLF8	1.086	0.485	0.446593	7.0406e-07
	DPY19L1	7.981	17.104	2.14309	1.62437e-12
	FANCA	4.017	13.208	3.28803	<1E-12
	CNNM2	14.44	4.088	0.283102	1.44329e-15
	BACE2	33.967	84.02	2.47358	<1E-12
	THRB	5.836	0.932	0.159698	9.82714e-12
	GPR146	3.767	1.614	0.428458	1.7121e-07
	ZNF391	0.726	1.528	2.10468	1.62437e-12
	CLDN7	781.073	332.811	0.426095	1.62892e-12
	ETS2	109.818	243.437	2.21673	<1E-12
	RET	1.406	0.296	0.210526	0.028202
	STIL	2.953	7.051	2.38774	<1E-12
	ACVR1C	2.569	0.838	0.326197	1.11022e-16
	PLXNA2	18.645	8.288	0.444516	4.0569e-11
	TEAD4	4.879	23.802	4.87846	<1E-12
	SIGMAR1	65.642	139.598	2.12666	1.62448e-12
	PPAPDC1A	0.167	1.438	8.61078	1.62437e-12
	ADAMTS2	1.265	4.813	3.80474	1.62437e-12
	CCT6A	73.311	174.768	2.38393	1.62437e-12
	IGF1	3.562	0.531	0.149074	3.5122e-07
	HOXC6	0.185	0.401	2.16757	6.2948e-09
	WNT3A	0.01	0.025	2.5	0.042199
	ESR2	0.403	0.16	0.397022	1.90926e-05
	NTRK3	0.501	0.051	0.101796	1.18572e-12
	RASL10B	0.147	0.51	3.46939	1.1151e-10
	KIAA1549	1.098	7.307	6.65483	1.62437e-12
	MGAT4A	34.528	15.336	0.444161	1.78735e-12
	SLC2A1	33.011	78.754	2.38569	<1E-12
	CASP7	124.925	42.853	0.34303	1.63025e-12
	DSN1	9.661	21.813	2.25784	<1E-12
	ZMYND19	12.085	31.594	2.61432	1.62448e-12
	RNF150	0.759	0.107	0.140975	0.0021226
	CSF1	14.907	6.667	0.44724	5.0872e-10
	NEFM	0.643	0.052	0.0808709	3.7396e-06
	PVR	11.912	24.117	2.0246	1.62448e-12
	TFAP2C	0.527	1.516	2.87666	4.2469e-05
	PPM1H	2.349	11.168	4.75436	1.62448e-12
	RGS18	1.856	0.46	0.247845	9.6035e-11
	FOXD1	0.1	0.432	4.32	3.1215e-12
	PRKG2	3.053	0.16	0.0524075	8.1183e-08
	PLCG1	13.024	26.854	2.06189	<1E-12
	SSPN	7.538	3.017	0.400239	1.284e-06
	MRTO4	18.7	43.955	2.35053	1.62448e-12
	MFSD6L	4.871	1.431	0.29378	4.17339e-11
	PAQR8	80.31	23.401	0.291383	1.62603e-12
	TWIST2	2.187	0.601	0.274806	8.03801e-14
	RGS16	2.289	11.404	4.98209	1.62459e-12
	FOXD2	9.391	2.727	0.290384	<1E-12
	BVES	1.187	0.312	0.262848	0.0041422
	MMP10	0.104	1.209	11.625	1.8081e-06
	ENDOU	0.072	0.032	0.444444	0.00177841
	KIF13B	53.817	22.146	0.411506	3.1408e-11
	KLHL6	2.971	1.079	0.363177	0.000104468
	AQP1	66.55	30.019	0.451074	1.84713e-05
	SEMA3G	5.745	1.316	0.229069	5.8816e-09
	RASGEF1C	0.32	0.014	0.04375	1.351e-07
	PNPLA3	0.035	0.146	4.17143	1.62448e-12
	CYP26B1	1.803	0.643	0.356628	9.7388e-07
	C1QTNF2	2.1	0.602	0.286667	1.74993e-12
	ST8SIA4	3.183	1.286	0.404021	2.4175e-09
Pancreatic cancer	RBM43	8.493	4.183	0.492523	0.03346
	MYPN	0.031	0.067	2.16129	0.000104295
	APOL1	76.305	195.792	2.56591	3.645e-11
	DNAJA4	8.762	22.66	2.58617	0.000118138

## Sheet: Table S7
Intersection Among the Lists of Genes of the cancer-related KEGG Pathways and the Sponged miRNAs' Target Genes
ID	miRNA	circRNA	KEGG_PATHWAY
ABL1	hsa-miR-149-5p,hsa-miR-449a	circNRIP1, circPTGR1	ErbB signaling pathway,Ras signaling pathway,Cell cycle,Axon guidance,Neurotrophin signaling pathway,Pathogenic Escherichia coli infection,Shigellosis,Pathways in cancer,MicroRNAs in cancer,Chronic myeloid leukemia,Viral myocarditis,
BID	hsa-miR-149-5p	circNRIP1	Sphingolipid signaling pathway, p53 signaling pathway, Apoptosis,Natural killer cell mediated cytotoxicity,Non-alcoholic fatty liver disease (NAFLD),Alzheimer's disease,Amyotrophic lateral sclerosis (ALS),Tuberculosis,Pathways in cancer,Viral myocarditis,
BMF	hsa-miR-6833-3p, hsa-miR-506-3p	Circ-PNN, circPACRGL	MicroRNAs in cancer,
CD44	hsa-miR-6833-3p, hsa-miR-1182, hsa-miR-217	Circ-PNN, circFMN2, circRNA_100284	ECM-receptor interaction,Hematopoietic cell lineage,Shigellosis, Epstein-Barr virus infection,Proteoglycans in cancer,MicroRNAs in cancer,
DCC	hsa-miR-17-3p	CircLONP2	Axon guidance,Pathways in cancer,Colorectal cancer,
DNMT1	hsa-miR-877-3p, hsa-miR-149-5p	circ-RanGAP1, circNRIP1	Cysteine and methionine metabolism,Metabolic pathways,MicroRNAs in cancer,
DNMT3B	hsa-miR-1270	CircCdr1as	Cysteine and methionine metabolism, Metabolic pathways,MicroRNAs in cancer,
POLB	hsa-miR-1301-3p	Circ-PNN	Base excision repair,HTLV-I infection,Viral carcinogenesis,
E2F2	hsa-miR-331-3p, hsa-miR-877-3p	hsa_circ_0051443, circ-RanGAP1	Cell cycle,Hepatitis B,HTLV-I infection,Pathways in cancer,MicroRNAs in cancer,Pancreatic cancer,Glioma,Prostate cancer,Melanoma,Bladder cancer,Chronic myeloid leukemia,Small cell lung cancer,Non-small cell lung cancer,
E2F3	hsa-miR-217, hsa-miR-133a-3p, hsa-miR-449a	circRNA_100284, Circ-133, circPTGR1	Cell cycle,Hepatitis B,HTLV-I infection,Pathways in cancer,MicroRNAs in cancer,Pancreatic cancer,Glioma,Prostate cancer,Melanoma, Bladder cancer,Chronic myeloid leukemia,hsa05222:Small cell lung cancer,Non-small cell lung cancer,
ETV4	hsa-miR-877-3p	circ-RanGAP1	Transcriptional misregulation in cancer,
FUS	hsa-miR-331-3p	hsa_circ_0051443	Transcriptional misregulation in cancer,
GNG7	hsa-miR-6833-3p, hsa-miR-1182	Circ-PNN, circFMN2	Ras signaling pathway,Chemokine signaling pathway,PI3K-Akt signaling pathway,Circadian entrainment,Retrograde endocannabinoid signaling,Glutamatergic synapse,Cholinergic synapse,Serotonergic synapse,GABAergic synapse,Dopaminergic synapse,Morphine addiction,Alcoholism,Pathways in cancer,
GLI3	hsa-miR-1270, hsa-miR-1301-3p	CircCdr1as, Circ-PNN	cAMP signaling pathway,Hedgehog signaling pathway,Pathways in cancer,Basal cell carcinoma,
KITLG	hsa-miR-136-5p	circ_MMP2	Ras signaling pathway,Rap1 signaling pathway,PI3K-Akt signaling pathway,Hematopoietic cell lineage,Melanogenesis,Pathways in cancer,
MDM4	hsa-miR-449a, hsa-miR-17-3p	circPTGR1, CircLONP2	p53 signaling pathway,MicroRNAs in cancer,
RAD51	hsa-miR-136-5p, hsa-miR-142-3p	circ_MMP2, circPACRGL	Homologous recombination,Fanconi anemia pathway,Pathways in cancer,Pancreatic cancer,
RB1	hsa-miR-1182, hsa-miR-149-5p	circFMN2, circNRIP1	Cell cycle,Hepatitis B,HTLV-I infection,Epstein-Barr virus infection,Pathways in cancer,Viral carcinogenesis,Pancreatic cancer,Glioma,Prostate cancer,Melanoma,Bladder cancer,Chronic myeloid leukemia,Small cell lung cancer,Non-small cell lung cancer,
ARHGEF1	hsa-miR-331-3p	hsa_circ_0051443	Vascular smooth muscle contraction,Platelet activation,Regulation of actin cytoskeleton,Pathways in cancer,Proteoglycans in cancer,
SKP2	hsa-miR-142-3p	circPACRGL	FoxO signaling pathway, Cell cycle,Ubiquitin mediated proteolysis,Herpes simplex infection,Epstein-Barr virus infection,Pathways in cancer,Viral carcinogenesis,Small cell lung cancer,
SIX4	hsa-miR-149-5p	circNRIP1	Transcriptional misregulation in cancer,
SMAD9	hsa-miR-1301-3p, hsa-miR-217	Circ-PNN, circRNA_100284	TGF-beta signaling pathway,Signaling pathways regulating pluripotency of stem cells,
SMG5	hsa-miR-331-3p	hsa_circ_0051443	mRNA surveillance pathway,
SRC	hsa-miR-449a	circPTGR1	ErbB signaling pathway,Rap1 signaling pathway,Chemokine signaling pathway,Endocytosis,VEGF signaling pathway,Focal adhesion,Adherens junction,Tight junction,Gap junction,Platelet activation,GABAergic synapse,Inflammatory mediator regulation of TRP channels,Regulation of actin cytoskeleton,GnRH signaling pathway,Estrogen signaling pathway,Prolactin signaling pathway,Thyroid hormone signaling pathw…
TLX1	hsa-miR-6833-3p	Circ-PNN	Transcriptional misregulation in cancer,
WNT2B	hsa-miR-122-3p	CircIARS	Wnt signaling pathway,Hippo signaling pathway,Signaling pathways regulating pluripotency of stem cells,Melanogenesis,HTLV-I infection,Pathways in cancer,Proteoglycans in cancer,Basal cell carcinoma,
WNT3	hsa-miR-1301-3p	Circ-PNN	Wnt signaling pathway,Hippo signaling pathway,Signaling pathways regulating pluripotency of stem cells,Melanogenesis,HTLV-I infection,Pathways in cancer,Proteoglycans in cancer,MicroRNAs in cancer,Basal cell carcinoma,
WNT3A	hsa-miR-1236-3p	circIFT80	Wnt signaling pathway,Hippo signaling pathway,Signaling pathways regulating pluripotency of stem cells,Melanogenesis,HTLV-I infection,Pathways in cancer,Proteoglycans in cancer,hsa05206:MicroRNAs in cancer,hsa05217:Basal cell carcinoma,
WNT5A	hsa-miR-17-3p	CircLONP2	Wnt signaling pathway,Hippo signaling pathway,Signaling pathways regulating pluripotency of stem cells, Melanogenesis, HTLV-I infection, Pathways in cancer,Proteoglycans in cancer,Basal cell carcinoma,
ALDH3B2	hsa-miR-1301-3p	Circ-PNN	Glycolysis / Gluconeogenesis,Histidine metabolism,Tyrosine metabolism,Phenylalanine metabolism,beta-Alanine metabolism,Metabolism of xenobiotics by cytochrome P450,Drug metabolism - cytochrome P450,Metabolic pathways, Chemical carcinogenesis,
ACE	hsa-miR-449a	circPTGR1	Proteoglycans in cancer,
AURKA	hsa-miR-506-3p, hsa-miR-149-5p	circPACRGL, circNRIP1	Hippo signaling pathway, Hepatitis B, Pathways in cancer, Colorectal cancer,
CDC14A	hsa-miR-6833-3p,	Circ-PNN	Cell cycle, Progesterone-mediated oocyte maturation, MicroRNAs in cancer,
CCT6A	hsa-miR-149-5p, hsa-miR-1236-3p	circNRIP1, circIFT80	Cell cycle, p53 signaling pathway, HTLV-I infection,Viral carcinogenesis,
CLU	hsa-miR-1301-3p	Circ-PNN	Rap1 signaling pathway, Calcium signaling pathway, cAMP signaling pathway,Neuroactive ligand-receptor interaction, PI3K-Akt signaling pathway,Complement and coagulation cascades,Platelet activation, Regulation of actin cytoskeleton,Pathways in cancer,
COL1A2	hsa-miR-1182	circFMN2	PI3K-Akt signaling pathway, Focal adhesion, ECM-receptor interaction, Protein digestion and absorption, Amoebiasis, Pathways in cancer,Small cell lung cancer,
CORO6	hsa-miR-331-3p	hsa_circ_0051443	Cell cycle, Oocyte meiosis, p53 signaling pathway, PI3K-Akt signaling pathway,Hepatitis B, Measles, Pathways in cancer,Viral carcinogenesis,MicroRNAs in cancer,Prostate cancer, Small cell lung cancer,
CNNM2	hsa-miR-1236-3p	circIFT80	Cell cycle, p53 signaling pathway, PI3K-Akt signaling pathway,Tight junction,T cell receptor signaling pathway,Hepatitis B,Measles,HTLV-I infection,Pathways in cancer,Viral carcinogenesis, Pancreatic cancer,Glioma, Melanoma, Bladder cancer, Chronic myeloid leukemia, Small cell lung cancer, Non-small cell lung cancer,
CYP19A1	hsa-miR-1301-3p, hsa-miR-1236-3p, hsa-miR-877-3p	Circ-PNN, circIFT80, circ-RanGAP1	Arachidonic acid metabolism,Linoleic acid metabolism,Drug metabolism - cytochrome P450,Metabolic pathways,Serotonergic synapse,Chemical carcinogenesis,
DNASE1L3	hsa-miR-1236-3p	circIFT80	Glycerolipid metabolism, Glycerophospholipid metabolism, Metabolic pathways, Phosphatidylinositol signaling system,Choline metabolism in cancer,
DYRK2	hsa-miR-1301-3p, hsa-miR-338-3p	Circ-PNN, circPDE8A	Non-small cell lung cancer,
EDN3	hsa-miR-6833-3p	Circ-PNN	MicroRNAs in cancer,
EME1	hsa-miR-449a	circPTGR1	Estrogen signaling pathway,Prolactin signaling pathway,Thyroid hormone signaling pathway,Endocrine and other factor-regulated calcium reabsorption,Proteoglycans in cancer,
FIGN	hsa-miR-6833-3p	Circ-PNN	MAPK signaling pathway, Focal adhesion,Salmonella infection, Proteoglycans in cancer,
FHOD1	hsa-miR-149-5p	circNRIP1	Purine metabolism,Small cell lung cancer,Non-small cell lung cancer,
FHIT	hsa-miR-331-3p, hsa-miR-217	hsa_circ_0051443, circRNA_100284	Wnt signaling pathway, Hippo signaling pathway, Signaling pathways regulating pluripotency of stem cells,Melanogenesis,HTLV-I infection,Pathways in cancer,Proteoglycans in cancer,Basal cell carcinoma,
GMPS	hsa-miR-136-5p	circ_MMP2	Protein processing in endoplasmic reticulum, PI3K-Akt signaling pathway, Antigen processing and presentation,NOD-like receptor signaling pathway,Progesterone-mediated oocyte maturation, Estrogen signaling pathway, Pathways in cancer,Prostate cancer,
HHAT	hsa-miR-149-5p, hsa-miR-1270	circNRIP1, CircCdr1as	cAMP signaling pathway, Hedgehog signaling pathway,Pathways in cancer, Basal cell carcinoma,
HIST2H2AA3	hsa-miR-149-5p	circNRIP1	Transcriptional misregulation in cancer,
IMPDH1	hsa-miR-1301-3p	Circ-PNN	Calcium signaling pathway, cGMP-PKG signaling pathway, Phosphatidylinositol signaling system, Oocyte meiosis, Vascular smooth muscle contraction, Gap junction,Platelet activation, Circadian entrainment, Long-term potentiation, Retrograde endocannabinoid signaling, Glutamatergic synapse, Cholinergic synapse, Serotonergic synapse,Dopaminergic synapse,Long-term depression,Taste transduction, Inflamm…
ITPR3	hsa-miR-877-3p	circ-RanGAP1	Ras signaling pathway,Rap1 signaling pathway,HIF-1 signaling pathway,FoxO signaling pathway,Oocyte meiosis,p53 signaling pathway,mTOR signaling pathway,PI3K-Akt signaling pathway,AMPK signaling pathway,Focal adhesion, Signaling pathways regulating pluripotency of stem cells, Long-term depression,Inflammatory mediator regulation of TRP channels, Ovarian steroidogenesis,Progesterone-mediated oocyte…
IGF1	hsa-miR-1236-3p, hsa-miR-449a	circIFT80, circPTGR1	MicroRNAs in cancer,
IL6R	hsa-miR-1236-3p,hsa-miR-6833-3p	circIFT80, Circ-PNN	Cytokine-cytokine receptor interaction,HIF-1 signaling pathway,FoxO signaling pathway,PI3K-Akt signaling pathway,Toll-like receptor signaling pathway,NOD-like receptor signaling pathway, Cytosolic DNA-sensing pathway, Jak-STAT signaling pathway, Hematopoietic cell lineage,TNF signaling pathway,Intestinal immune network for IgA production,Insulin resistance,Non-alcoholic fatty liver disease (NAFLD…
KIF13B	hsa-miR-1236-3p, hsa-miR-149-5p	circIFT80, circNRIP1	MicroRNAs in cancer,
LEF1	hsa-miR-449a	circPTGR1	Notch signaling pathway,Thyroid hormone signaling pathway,HTLV-I infection,Viral carcinogenesis,
KAT2A	hsa-miR-331-3p	hsa_circ_0051443	Notch signaling pathway,Thyroid hormone signaling pathway, HTLV-I infection,Viral carcinogenesis,
MYLK	hsa-miR-1236-3p, hsa-miR-338-3p, hsa-miR-1301-3p, hsa-miR-877-3p	circIFT80, circPDE8A, Circ-PNN, circ-RanGAP1	Fc gamma R-mediated phagocytosis,MicroRNAs in cancer,
NETO2	hsa-miR-149-5p	circNRIP1	Neurotrophin signaling pathway,Central carbon metabolism in cancer,
NCAPD2	hsa-miR-331-3p	hsa_circ_0051443	Dorso-ventral axis formation,Notch signaling pathway,Thyroid hormone signaling pathway,MicroRNAs in cancer,
OSBPL3	hsa-miR-217	circRNA_100284	ErbB signaling pathway,Ras signaling pathway,Axon guidance,Focal adhesion,T cell receptor signaling pathway,Regulation of actin cytoskeleton, Renal cell carcinoma,
PAK3	hsa-miR-506-3p, hsa-miR-149-5p	circPACRGL, circNRIP1	ErbB signaling pathway,Ras signaling pathway,Axon guidance,Focal adhesion,T cell receptor signaling pathway,Regulation of actin cytoskeleton,Renal cell carcinoma,
FARSB	hsa-miR-1270	CircCdr1as	p53 signaling pathway,Viral carcinogenesis,
PIK3R3	hsa-miR-331-3p, hsa-miR-1236-3p	hsa_circ_0051443, circIFT80	Glycerophospholipid metabolism,Ether lipid metabolism,Arachidonic acid metabolism,Linoleic acid metabolism,alpha-Linolenic acid metabolism,Metabolic pathways,MAPK signaling pathway,Ras signaling pathway,Vascular smooth muscle contraction,VEGF signaling pathway,Platelet activation,Fc epsilon RI signaling pathway,Glutamatergic synapse, Serotonergic synapse,Long-term depression,Inflammatory mediator…
PLCB1	hsa-miR-1182, hsa-miR-1301-3p	circFMN2, Circ-PNN	Inositol phosphate metabolism,Metabolic pathways,ErbB signaling pathway,Ras signaling pathway,Rap1 signaling pathway,Calcium signaling pathway, NF-kappa B signaling pathway,HIF-1 signaling pathway,Phosphatidylinositol signaling system,VEGF signaling pathway,Natural killer cell mediated cytotoxicity,T cell receptor signaling pathway,Fc epsilon RI signaling pathway,Fc gamma R-mediated phagocytosis,…
PKP1	hsa-miR-17-3p	CircLONP2	NF-kappa B signaling pathway,Complement and coagulation cascades,Transcriptional misregulation in cancer,Proteoglycans in cancer,MicroRNAs in cancer,
RTEL1	hsa-miR-331-3p, hsa-miR-149-5p	hsa_circ_0051443, circNRIP1	mTOR signaling pathway,PI3K-Akt signaling pathway, AMPK signaling pathway, Insulin signaling pathway,MicroRNAs in cancer,
RFC2	hsa-miR-149-5p	circNRIP1	Pathways in cancer,Thyroid cancer,Central carbon metabolism in cancer,
RET	hsa-miR-877-3p, hsa-miR-449c-5p, hsa-miR-449a, hsa-miR-1236-3p	circ-RanGAP1, circUHRF1, circPTGR1, circIFT80	PPAR signaling pathway,PI3K-Akt signaling pathway,Thyroid hormone signaling pathway,Adipocytokine signaling pathway,Non-alcoholic fatty liver disease (NAFLD),Bile secretion,Hepatitis C,Pathways in cancer,Transcriptional misregulation in cancer, Thyroid cancer, Small cell lung cancer,Non-small cell lung cancer,
SCARB1	hsa-miR-136-5p, hsa-miR-877-3p, hsa-miR-149-5p	circ_MMP2, circ-RanGAP1, circNRIP1	Fc gamma R-mediated phagocytosis,Regulation of actin cytoskeleton,Viral carcinogenesis,
SOSTDC1	hsa-miR-506-3p	circPACRGL	Hippo signaling pathway,Viral carcinogenesis,
SNRPF	hsa-miR-877-3p	circ-RanGAP1	Hedgehog signaling pathway, Pathways in cancer, Proteoglycans in cancer, Basal cell carcinoma,
SLC17A7	hsa-miR-1270, hsa-miR-1182, hsa-miR-149-5p, hsa-miR-331-3p	CircCdr1as, circFMN2, circNRIP1, hsa_circ_0051443	HIF-1 signaling pathway, Insulin secretion,Thyroid hormone signaling pathway, Adipocytokine signaling pathway, Glucagon signaling pathway, Insulin resistance, Bile secretion, HTLV-I infection, Pathways in cancer, Renal cell carcinoma,Central carbon metabolism in cancer,
SLC6A8	hsa-miR-877-3p, hsa-miR-6833-3p, hsa-miR-1236-3p	circ-RanGAP1, Circ-PNN, circIFT80	MicroRNAs in cancer,
TERT	hsa-miR-1182	circFMN2	PI3K-Akt signaling pathway,Focal adhesion,ECM-receptor interaction, MicroRNAs in cancer,
TPSG1	hsa-miR-142-3p	circPACRGL	mTOR signaling pathway, PI3K-Akt signaling pathway, AMPK signaling pathway, Insulin signaling pathway, Choline metabolism in cancer,
TP73	hsa-miR-17-3p, hsa-miR-331-3p	CircLONP2, hsa_circ_0051443	Proteoglycans in cancer,
TYRP1	hsa-miR-506-3p	circPACRGL	Cell cycle, Oocyte meiosis, PI3K-Akt signaling pathway, Hippo signaling pathway, Hepatitis B, Viral carcinogenesis,
UBD	hsa-miR-331-3p	hsa_circ_0051443	RNA transport, NF-kappa B signaling pathway,Ubiquitin mediated proteolysis,MicroRNAs in cancer,
